# Supplementary material for: A toolbox for generating multidimensional 3D objects with fine-controlled feature space: Quaddle 2.0
Source: Behav Res Methods. 2025 Jul 3;57(8):219. doi: 10.3758/s13428-025-02736-w (PMC12226688; doi:10.3758/s13428-025-02736-w)
Supplement: Supplementary file 1 — Supplementary file1 (XLSX 555 KB) [file 13428_2025_2736_MOESM1_ESM.xlsx]

## Sheet: Figure 5
Normalized_SSIM_Score	Normalized_SS_Score		Normalized_VGG_Similarity	Normalized_SS_Score		Normalized_EfficientNet_Similarity	Normalized_SS_Score
0.373929	0.0555556		0.545964	0.354839		0.714649	0.472222
0.434073	0.222222		0.39228	0.258065		0.242458	0.388889
0.429376	0.416667		0.52576	0.387097		0.416085	0.583333
0.606205	0.277778		0.472075	0.387097		0.555131	0.166667
0.501509	0.111111		0.341246	0.193548		0.319827	0.5
0.74056	0.222222		0.351478	0.516129		0.689088	0.722222
0.469354	0.472222		0.426236	0.419355		0.632232	0.277778
0.356627	0.416667		0.510127	0.225806		0.569263	0.166667
0.3276	0.472222		0.552704	0.129032		0.357286	0.222222
0.643618	0.277778		0.377602	0.677419		0.283734	0.5
0.55493	0.388889		0.23948	0.354839		0.447759	0.472222
0.536569	0.194444		0.450149	0.16129		0.710227	0.722222
0.511632	0.333333		0.914507	0.83871		0.444686	0.416667
0.569067	0.111111		0.461654	0.290323		0.750661	0.611111
0.377951	0.777778		0.633099	0.451613		0.588949	0.222222
0.504163	0.0833333		0.46925	0.354839		0.582769	0.388889
0.359917	0.444444		0.319317	0.709677		0.553601	0.361111
0.180208	0.0555556		0.432535	0.354839		0.343737	0.305556
0.570279	0.305556		0.471231	0.483871		0.453363	0.222222
0.53802	0.472222		0.47581	0.387097		0.768886	0.277778
0.498058	0.361111		0.275144	0.387097		0.460813	0.277778
0.443785	0.277778		0.448071	0.225806		0.13425	0.416667
0.566422	0.166667		0.212766	0.0967742		0.313587	0.388889
0.256361	0.25		0.655635	0.903226		0.491866	0.361111
0.572599	0.583333		0.813057	0.709677		0.404805	0.388889
0.466265	0.361111		0.324564	0.225806		0.596908	0.5
0.400108	0.0277778		0.580058	0.580645		0.210481	0.388889
0.287849	0.277778		0.465399	0.483871		0.359242	0.361111
0.218366	0.0833333		0.660015	0.709677		0.405403	0.527778
0.424632	0.277778		0.298343	0.193548		0.5764	0.166667
0.567404	0.388889		0.623271	0.548387		0.348367	0.333333
0	0.527778		0.52533	0.387097		0.263027	0.166667
0.363017	0.166667		0.670123	0.612903		0.24364	0.25
0.157099	0.527778		0.558056	0.483871		0.322952	0.527778
0.529874	0.194444		0.437798	0.483871		0.413236	0.25
0.450452	0.583333		0.734533	0.516129		0.92042	0.666667
0.510486	0.222222		0.806531	0.741935		0.546366	0.222222
0.537238	0.194444		0.502812	0.354839		0.404314	0.305556
0.235164	0.388889		0.681615	0.258065		0.203546	0.333333
0.592168	0.666667		0.439731	0.387097		0.448752	0.416667
0.565098	0.75		0.633948	0.387097		0.215937	0.611111
0.298014	0.388889		0.698226	0.516129		0.503277	0.583333
0.330536	0.388889		0.483453	0.354839		0.687157	0.5
0.514744	0.194444		0.233495	0.16129		0.589763	0.277778
0.441836	0.277778		0.764213	0.516129		0.735394	0.388889
0.438187	0.472222		0.865455	0.870968		0.585821	0.333333
0.632083	0.361111		0.5444	0.806452		0.308714	0.444444
0.248689	0.0833333		0.603897	0.451613		0.669118	0.333333
0.391709	0.305556		0.717201	0.483871		0.256841	0.5
0.605299	0.305556		0.407134	0.516129		0.798045	0.444444
0.512452	0.444444		0.65198	0.580645		0.343007	0.5
0.177811	0.583333		0.282469	0.387097		0.4614	0.277778
0.222904	0.666667		0.857818	0.741935		0.313081	0.25
0.344714	0.138889		0.636359	0.322581		0.162147	0.0833333
0.637273	0.361111		0.335639	0.387097		0.419997	0.138889
0.48803	0.222222		0.394772	0.258065		0.190614	0.277778
0.354747	0.472222		0.462708	0.258065		0.381176	0.305556
0.930175	0.305556		0.34733	0.258065		0.36059	0.25
0.480114	0.555556		0.551348	0.0322581		0.431558	0.166667
0.511419	0.333333		0.462485	0.451613		0.274953	0.444444
0.0931081	0.388889		0.593787	0.290323		0.609225	0.527778
0.175783	0.305556		0.399244	0.451613		0.396821	0.222222
0.39994	0.583333		0.669589	0.258065		0.293568	0.222222
0.481962	0.527778		0.702234	0.483871		0.554145	0.277778
0.337389	0.444444		0.476918	0.451613		0.174388	0.25
0.159485	0.444444		0.281764	0.354839		0.551059	0.222222
0.476409	0.722222		0.611829	0.548387		0.307193	0.472222
0.282441	0.277778		0.665567	0.677419		0.29876	0.388889
0.144252	0.138889		0.57023	0.580645		0.472777	0.333333
0.263038	0.333333		0.485999	0.387097		0.851093	0.666667
0.257565	0.805556		0.566933	0.516129		0.323375	0.472222
0.251531	0.0833333		0.441132	0.483871		0.405051	0.444444
0.201093	0.222222		0.36376	0.258065		0.509444	0.333333
0.576411	0.583333		0.721622	0.354839		0.446412	0.25
0.505035	0.5		0.729485	0.451613		0.270616	0.0277778
0.459283	0.111111		0.451032	0.322581		0.576786	0.5
0.444367	0.277778		0.489444	0.225806		0.30622	0.166667
0.25768	0.222222		0.597556	0.322581		0.504072	0.5
0.455587	0.444444		0.235955	0.387097		0.112838	0.305556
0.570649	0.638889		0.631291	0.290323		0.52175	0.527778
0.379513	0.277778		0.264253	0.290323		0.838942	0.527778
0.4975	0.222222		0.529164	0.354839		0.418221	0.111111
0.0420376	0.222222		0.469737	0.16129		0.797614	0.777778
0.298996	0.416667		0.524794	0.419355		0.742954	0.444444
0.580259	0.722222		0.467782	0.322581		0.489983	0.527778
0.344933	0.222222		0.408238	0.580645		0.521734	0.416667
0.522321	0.222222		0.569048	0.354839		0.533055	0.388889
0.132325	0.333333		0.369415	0.483871		0.7196	0.5
0.373124	0.222222		0.751995	0.483871		0.839579	0.666667
0.263392	0.333333		0.699216	0.322581		0.588993	0.194444
0.346955	0.305556		0.244949	0.258065		0.490445	0.111111
0.41772	0.277778		0.258127	0.0645161		0.35193	0.388889
0.20588	0.194444		0.411448	0.258065		0.483186	0.305556
0.723727	0.388889		0.700817	0.83871		0.813511	0.611111
0.337903	0.277778		0.495343	0.387097		0.360644	0.277778
0.584064	0.166667		0.216226	0.16129		0.317136	0.444444
0.238014	0.111111		0.336152	0.419355		0.422903	0.361111
0.259873	0.527778		0.467707	0.354839		0.609469	0.833333
0.131105	0.361111		0.542967	0.354839		0.351372	0.361111
0.408544	0.25		0.454762	0.516129		0.42325	0.305556
0.496415	0.194444		0.46777	0.387097		0.755194	0.444444
0.277284	0.222222		0.54652	0.354839		0.387987	0.277778
0.210538	0.25		0.489627	0.290323		0.313912	0.583333
0.613045	0.611111		0.68287	0.741935		0.217851	0.166667
0.40965	0.75		0.435145	0.129032		0.422055	0.388889
1	0.694444		0.369478	0.451613		0.237853	0.277778
0.278278	0.194444		0.593074	0.548387		0.515943	0.5
0.434361	0.305556		0.481219	0.548387		0.543304	0.333333
0.244794	0.361111		0.455029	0.225806		0.350816	0.222222
0.509502	0.277778		0.7692	0.903226		0.348295	0.333333
0.421613	0.222222		0.48186	0.548387		1	0.777778
0.532471	0.305556		0.380744	0.258065		0.374546	0.138889
0.197196	0.388889		0.421214	0.129032		0.669372	0.444444
0.906782	0.222222		0.556957	0.451613		0.740355	0.333333
0.264653	0.388889		0.294188	0.387097		0	0.0555556
0.184437	0.527778		0.756942	0.290323		0.250171	0.5
0.60926	0.444444		0.622029	0.322581		0.607379	0.555556
0.278955	0.138889		0.875574	0.967742		0.436248	0.166667
0.152577	0.527778		0.536361	0.548387		0.836552	0.611111
0.217456	0.5		0.540633	0.580645		0.573817	0.333333
0.83328	0.666667		0.780827	0.580645		0.430262	0.5
0.480822	0.222222		0.427416	0.322581		0.566639	0.472222
0.412272	0.527778		0.55423	0.322581		0.275024	0.0833333
0.31772	0.25		0.419665	0.419355		0.361256	0.472222
0.504098	0.111111		0.481127	0.419355		0.363473	0.416667
0.383348	0.388889		0.445805	0.548387		0.751313	0.333333
0.943278	0.944444		0.366466	0.322581		0.141834	0.194444
0.324872	0.194444		0.41336	0.322581		0.225076	0.277778
0.918533	0.333333		0.749344	0.580645		0.493669	0.333333
0.342858	0.416667		0.541225	0.225806		0.598833	0.611111
0.129084	0.416667		0.38262	0.354839		0.469388	0.333333
0.440718	0.166667		0.575863	0.419355		0.269188	0.472222
0.393507	0.583333		0.302383	0.419355		0.451588	0.166667
0.565057	0.0555556		0.734249	0.129032		0.390178	0.333333
0.424525	0.166667		0.553215	0.741935		0.331611	0.277778
0.0433998	0.25		0.316154	0.387097		0.393303	0.305556
0.546758	0.305556		0.339052	0.612903		0.688496	0.416667
0.214951	0.388889		0.789368	0.580645		0.529891	0.583333
0.610554	0.222222		0.537514	0.0645161		0.424929	0.444444
0.509919	0.277778		0.433218	0.290323		0.259406	0.25
0.287889	0.0555556		0.420542	0.580645		0.404128	0.416667
0.322321	0.277778		0.200611	0.225806		0.361623	0.5
0.414787	0.444444		0.546632	0.387097		0.413075	0.305556
0.513328	0.333333		0.498953	0.225806		0.301741	0.444444
0.610139	0.333333		0.629268	0.612903		0.779127	0.722222
0.210202	0.25		0.578999	0.580645		0.497683	0.194444
0.314156	0.222222		0.484708	0.322581		0.283397	0.388889
0.05035	0.416667		0.358811	0.290323		0.230094	0.166667
0.218098	0.361111		0.596354	0.516129		0.15566	0.166667
0.299723	0.138889		0.399796	0.741935		0.474282	0.944444
0.523577	0.194444		0.553188	0.612903		0.215505	0.361111
0.448369	0.305556		0.520675	0.483871		0.66736	0.361111
0.92935	0.694444		0.227244	0.322581		0.373939	0.166667
0.414899	0.194444		0.756275	0.451613		0.539101	0.25
0.44574	0.277778		0.41927	0.322581		0.453943	0.388889
0.385005	0.361111		0.362014	0.451613		0.728524	0.444444
0.153813	0.361111		0.354877	0.322581		0.516192	0.361111
0.154459	0.111111		0.566815	0.354839		0.856083	0.611111
0.447337	0.333333		0.43747	0.741935		0.505708	0.361111
0.454137	0.388889		0.137277	0.580645		0.473495	0.0833333
0.315814	0.166667		0.17829	0.709677		0.29876	0.388889
0.564961	0.388889		0.494318	0.612903		0.343534	0.638889
0.49516	0.416667		0.316657	0.580645		0.685724	0.583333
0.40245	0.527778		0.41789	0.548387		0.589288	0.194444
0.0446922	0.0555556		0.308326	0.354839		0.312213	0.527778
0.108256	0.194444		0.444708	0.516129		0.322675	0.555556
0.523068	0.194444		0.00962148	0.193548		0.322715	0.666667
0.519436	0.194444		0.470955	0.354839		0.23192	0.361111
0.320911	0.194444		0.570513	0.548387		0.472149	0.888889
0.407014	0.0555556		0.635582	0.709677		0.00947574	0.416667
0.864087	0.277778		0.550793	0.709677		0.523431	0.388889
0.221374	0.138889		0.553859	0.258065		0.392299	0.444444
0.367671	0.305556		0.353342	0.0645161		0.746787	0.555556
0.878011	1		0.806006	0.612903		0.512226	0.472222
0.338917	0.388889		0.78122	0.580645		0.232254	0.416667
0.389488	0.472222		0.658284	0.612903		0.449697	0.361111
0.252706	0.388889		0.612738	0.387097		0.393768	0.222222
0.325067	0.5		0.583697	0.483871		0.366285	0.472222
0.486487	0.611111		0.468547	0.354839		0.559921	0.222222
0.446698	0.666667		0.441063	0.483871		0.397631	0.166667
0.18416	0.333333		0.567885	0.16129		0.757194	0.416667
0.43905	0.277778		0.83744	0.806452		0.600331	0.277778
0.304167	0.361111		0.843135	0.580645		0.587277	0.138889
0.527076	0.611111		0.697284	0.419355		0.815896	0.805556
0.416899	0.5		0.489645	0.354839		0.549747	0.555556
0.245319	0.0833333		0.71467	0.580645		0.39094	0.305556
0.295155	0.111111		0.545543	0.322581		0	0.0555556
0.361773	0.416667		0.508454	0.612903		0.361716	0.222222
0.485181	0.361111		0.312774	0.612903		0.448579	0.638889
0.299835	0.138889		0.495302	0.419355		0.411848	0.0555556
0.452945	0.25		0.596419	0.483871		0.534089	0.305556
0.564277	0.444444		0.805736	0.516129		0.246387	0.333333
0.493531	0.194444		0.124958	0.709677		0.3485	0.472222
0.372205	0.194444		0.434495	0.741935		0.593905	0.305556
0.210952	0.222222		0.744566	0.516129		0.650412	0.222222
0.360261	0.222222		0.445238	0.290323		0.750983	0.583333
0.392847	0.444444		0.317728	0.516129		0.570982	0.416667
0.447269	0.416667		0.467627	0.354839		0.28033	0.222222
0.618988	0.555556		0.758471	0.645161		0.488784	0.222222
0.320365	0.194444		0.874543	0.451613		0.588027	0.527778
0.50198	0.166667		0.493783	0.225806		0.496355	0.361111
0.369349	0.166667		0.354416	0.483871		0.819816	0.583333
0.332405	0.111111		0.354353	0.290323		0.382506	0.222222
0.640878	0.333333		0.293078	0.193548		0.450915	0.222222
0.180067	0.25		0.436706	0.419355		0.446201	0.333333
0.639744	0.305556		0.68145	0.0967742		0.212684	0.138889
0.300548	0.583333		0.175755	0.322581		0.714753	0.444444
0.513477	0.194444		0.522504	0.548387		0.72076	0.333333
0.453432	0.333333		0.581171	0.548387		0.415962	0.472222
0.585666	0.388889		0.395144	0.16129		0.62903	0.333333
0.603606	0.805556		0.587125	0.451613		0.589329	0.222222
0.0311274	0.305556		0.480973	0.193548		0.67229	0.805556
0.257454	0.5		0.636663	0.193548		0.498726	0.416667
0.545039	0.638889		0.393437	0.580645		0.355505	0.388889
0.799511	0.444444		0.47114	0.548387		0.428612	0.722222
0.366771	0.166667		0.606199	0.16129		0.587673	0.305556
0.293488	0.444444		0.707478	0.483871		0.413344	0.638889
0.477817	0.5		0.740141	0.483871		0.583411	0.25
0.215528	0.277778		0.617975	0.451613		0.144655	0.333333
0.449732	0.305556		0.716337	0.483871		0.713046	0.444444
0.224249	0.472222		0.708621	0.677419		0.286471	0.166667
0.45112	0.5		0.461861	0.290323		0.280182	0.361111
0.298152	0.194444		0.388936	0.387097		0.216914	0.527778
0.424154	0.222222		0.365171	0.612903		0.72186	0.527778
0.16511	0.305556		0.527575	0.580645		0.33016	0.166667
0.418326	0.333333		0.417335	0.129032		0.480142	0.333333
0.394557	0.416667		0.469695	0.516129		0.373171	0.472222
0.227435	0.0833333		0.623392	0.580645		0.449912	0.5
0.0731815	0.222222		0.452706	0.129032		0.671014	0.388889
0.254206	0.611111		0.546139	0.387097		0.406398	0.25
0.52961	0.222222		0.300864	0.548387		0.386915	0.277778
0.367871	0.25		0.574153	0.0967742		0.697248	0.444444
0.341317	0.833333		0.459969	0.322581		0.516816	0.555556
0.270199	0.222222		0.578342	0.709677		0.568441	0.361111
0.59466	0.222222		0.652572	0.806452		0.477155	0.444444
0.54584	0.194444		0.298946	0.16129		0.471404	0.444444
0.457045	0.194444		0.819339	0.516129		0.632737	0.722222
0.477724	0.527778		0.503136	0.322581		0.495112	0.333333
0.505978	0.222222		0.374985	0.193548		0.749702	0.444444
0.316602	0.166667		0.534744	0.419355		0.465089	0.222222
0.260901	0.25		0.854345	0.806452		0.56104	0.388889
0.514884	0.5		0.159076	0.451613		0.352607	0.333333
0.678365	0.555556		0.432042	0.645161		0.438108	0.333333
0.412734	0.277778		0.432206	0.290323		0.408707	0.277778
0.0812673	0.5		0.921937	0.387097		0.519601	0.5
0.483563	0.277778		0.376503	0.322581		0.6295	0.472222
0.539363	0.277778		0.539184	0.580645		0.450135	0.222222
0.319759	0.305556		0.85825	0.903226		0.242227	0.388889
0.254985	0.416667		0.34583	0.387097		0.410003	0.305556
0.600811	0.0833333		0.429917	0.193548		0.368349	0.333333
0.343926	0.25		0.545009	0.387097		0.0157411	0.194444
0.329135	0.388889		0.471206	0.580645		0.566401	0.472222
0.483371	0.0555556		0.557206	0.548387		0.558021	0.361111
0.366203	0.333333		0.394972	0.419355		0.392611	0.305556
0.538337	0.25		0.155223	0.516129		0.529685	0.416667
0.15618	0.444444		0.275802	0.0322581		0.523015	0.444444
0.39368	0.444444		0.17746	0.419355		0.51846	0.25
0.20493	0.611111		0.503923	0.709677		0.209643	0.138889
0.404433	0.611111		0.852039	0.935484		0.380018	0.361111
0.367325	0.611111		0.756019	0.677419		0.323971	0.277778
0.40726	0.444444		0.634779	0.645161		0.373378	0.166667
0.85896	0.222222		0.787585	0.387097		0.548822	0.388889
0.61516	0.361111		0.305938	0.548387		0.39028	0.388889
0.0972999	0.277778		0.666097	0.677419		0.74453	0.5
0.20824	0.166667		0.303238	0.354839		0.334444	0.277778
0.361616	0.25		0.864273	0.645161		0.339732	0.5
0.4894	0.111111		0.488755	0.354839		0.311408	0.416667
0.393429	0.555556		0.757742	0.419355		0.728778	0.638889
0.600743	0.388889		0.453226	0.419355		0.543483	0.416667
0.384704	0.305556		0.888134	0.645161		0.37699	0.25
0.245748	0.138889		0.469937	0.451613		0.474153	0.305556
0.725844	0.5		0.408756	0.290323		0.264036	0.25
0.486477	0.194444		0.669233	0.548387		0.469905	0.222222
0.431821	0.416667		0.408398	0.806452		0.469581	0.555556
0.650516	0.444444		0.33201	0.258065		0.356691	0.138889
0.306777	0.305556		0.713851	0.903226		0.545841	0.916667
0.54713	0.5		0.628349	0.645161		0.790629	0.583333
0.123568	0.305556		0.6534	0.193548		0.324416	0.25
0.546217	0.333333		0.21312	0.419355		0.679442	0.111111
0.347675	0.194444		0.573358	0.419355		0.262327	0.361111
0.543132	0.194444		0.403948	0.193548		0.399087	0.361111
0.30577	0.333333		0.479205	0.419355		0.278874	0.277778
0.204908	0.305556		0.122993	0.548387		0.76155	0.611111
0.544875	0.722222		0.344424	0.451613		0.755881	0.388889
0.374011	0.388889		0.485513	0.225806		0.317456	0.583333
0.470056	0.194444		0.497403	0.419355		0.29498	0.333333
0.190471	0.222222		0.481146	0.483871		0.367359	0.388889
0.415701	0.388889		0.898366	0.516129		0.504684	0.277778
0.453155	0.388889		0.567692	0.258065		0.579679	0.388889
0.347751	0.25		0.405008	0.580645		0.87509	0.527778
0.179147	0.388889		0.5093	0.612903		0.350397	0.416667
0.652615	0.388889		0.5048	0.548387		0.361913	0.833333
0.121931	0.444444		0.454293	0.258065		0.321485	0.416667
0.484013	0.416667		0.268576	0.322581		0.197203	0.472222
0.355383	0.527778		0.267096	0.129032		0.514751	0.25
0.584101	0.194444		0.556878	0.322581		0.281074	0.166667
0.508122	0.444444		0.49913	0.225806		0.36106	0.0555556
0.52636	0		0.662856	0.225806		0.453157	0.0555556
0.132608	0.166667		0.491719	0.516129		0.164279	0.5
0.25421	0.277778		0.737904	0.645161		0.492664	0.25
0.415608	0.416667		0.675311	0.935484		0.440028	0.333333
0.318357	0.305556		0.557729	0.548387		0.439562	0.527778
0.461941	0.777778		0.483036	0.548387		0.65888	0.361111
0.250007	0.555556		0.729814	0.419355		0.400993	0.388889
0.608634	0.416667		0.442334	0.419355		0.57368	0.555556
0.477937	0.555556		0.704071	0.516129		0.426507	0.361111
0.331518	0.361111		0.54245	0.387097		0.672247	0.583333
0.368531	0.388889		0.520134	0.387097		0.550755	0.416667
0.515113	0.333333		0.523337	0.258065		0.148098	0.583333
0.0325903	0.277778		0.634969	0.483871		0.524475	0.277778
0.466503	0.388889		0.288987	0.387097		0.456264	0.361111
0.5023	0.222222		0.483285	0.645161		0.701297	0.388889
0.72866	0.638889		0.593878	0.225806		0.375303	0.666667
0.241161	0.138889		0.862775	0.548387		0.634366	0.416667
0.563781	0.25		0.783831	0.83871		0.456478	0.0555556
0.222077	0.5		0.45462	0.258065		0.303969	0.25
0.441006	0.527778		0.44172	0.451613		0.534408	0.388889
0.0549869	0.166667		0.512037	0.516129		0.505514	0.388889
0.386968	0.666667		0.289199	0.483871		0.713046	0.444444
0.352569	0.444444		0.386462	0.354839		0.393738	0.0833333
0.471978	0.277778		0.770394	0.774194		0.611317	0.444444
0.518334	0.194444		0.32355	0.258065		0.559923	0.388889
0.29763	0.666667		0.485373	0.322581		0.368518	0.361111
0.46489	0.277778		0.521687	0.677419		0.323289	0.555556
0.354365	0.25		0.429276	0.290323		0.775817	0.527778
0.464996	0.222222		0.568399	0.451613		0.39926	0.444444
0.394844	0.138889		0.269745	0.451613		0.653374	0.472222
0.112026	0.472222		0.559014	0.645161		0.296532	0.305556
0.179147	0.388889		0.606521	0.516129		0.0373255	0.0833333
0.551271	0.0277778		0.362074	0.354839		0.117182	0.166667
0.428989	0.277778		0.414233	0.354839		0.704861	0.444444
0.282929	0.25		0.600218	0.451613		0.391984	0.277778
0.442301	0.527778		0.538157	0.419355		0.244293	0.194444
0.464673	0.333333		0.665127	0.645161		0.454769	0.527778
0.438805	0.527778		0.260877	0		0.329536	0.277778
0.25282	0.222222		0.809973	0.258065		0.490034	0.555556
0.349779	0.277778		0.326168	0.580645		0.433258	0.138889
0.46058	0.194444		0.697435	0.193548		0.459151	0.638889
0.00562546	0.138889		0.765453	0.83871		0.511905	0.361111
0.538761	0.277778		0.409543	0.516129		0.354155	0.527778
0.27079	0.305556		0.55908	0.354839		0.738003	0.694444
0.414485	0.416667		0.458857	0.354839		0.714308	0.611111
0.41944	0.555556		0.517777	0.193548		0.601044	0.25
0.15317	0.25		0.630341	0.677419		0.28072	0.305556
0.363699	0.5		0.622521	0.354839		0.325815	0.361111
0.106447	0.444444		0.881774	0.774194		0.693119	0.694444
0.550309	0.194444		0.458158	0.354839		0.403584	0.305556
0.481724	0.194444		0.36958	0.741935		0.519499	0.305556
0.493143	0.333333		0.239777	0.193548		0.226565	0.305556
0.400163	0.138889		0.484826	0.516129		0.781017	0.888889
0.325639	0.111111		0.890182	0.774194		0.398603	0.472222
0.494946	0.75		0.453876	0.16129		0.305869	0.277778
0.279088	0.277778		0.699302	0.419355		0.574974	0.388889
0.525326	0.305556		0.621099	0.677419		0.42977	0.0555556
0.501357	0.361111		0.624748	0.225806		0.489675	0.138889
0.24527	0.444444		0.702753	0.612903		0.369984	0.277778
0.58937	0.277778		0.481699	0.258065		0.50513	0.388889
0.519529	0.388889		0.407969	0.258065		0.659173	0
0.410839	0.111111		0.544749	0.225806		0.326604	0.222222
0.547594	0.361111		0.693646	0.548387		0.563749	0.333333
0.371692	0.305556		0.521863	0.16129		0.382224	0.555556
0.563489	0.194444		0.263249	0.483871		0.37686	0.25
0.503408	0.388889		0.312214	0.451613		0.507169	0.472222
0.466058	0.277778		0.459646	0.580645		0.52687	0.388889
0.80997	0.388889		0.40123	0.516129		0.349504	0.277778
0.165245	0.25		0.301609	0.225806		0.327639	0.194444
0.181108	0.444444		0.781514	0.483871		0.696547	0.5
0.162181	0.222222		0.536992	0.548387		0.329606	0.25
0.582233	0.25		0.315411	0.387097		0.438749	0.361111
0.593268	0.222222		0.399244	0.451613		0.74065	0.472222
0.285665	0.222222		0.326388	0.0322581		0.971492	0.666667
0.368175	0.277778		0.260592	0.16129		0.709457	0.277778
0.124208	0.277778		0.288609	0.354839		0.137856	0.111111
0.0249571	0.277778		0.829624	0.870968		0.301128	0.194444
0.464707	0.305556		0.780113	0.83871		0.577979	0.75
0.206713	0.111111		0.354166	0.0322581		0.558501	0.388889
0.47321	0.305556		0.630494	0.322581		0.318291	0.5
0.390039	0.388889		0.50227	0.290323		0.408651	0.361111
0.225305	0.416667		0.431895	0.516129		0.74331	0.722222
0.148988	0.305556		0.260333	0.0645161		0.530453	0.694444
0.264122	0.138889		0.79115	0.645161		0.549564	0.305556
0.506812	0.0277778		0.865383	0.870968		0.451586	0.472222
0.396442	0.166667		0.459472	0.516129		0.317766	0.222222
0.504244	0.694444		0.331127	0.322581		0.427649	0.138889
0.308244	0.25		0.579573	0.612903		0.556313	0.305556
0.267278	0.166667		0.572941	0.612903		0.646184	0.194444
0.577406	0.472222		0.513632	0.258065		0.541709	0.333333
0.244438	0.305556		0.406987	0.322581		0.44138	0.222222
0.275911	0.305556		0.604981	0.258065		0.29406	0.444444
0.115152	0.0833333		0.45879	0.451613		0.268331	0.277778
0.363492	0.222222		0.812129	0.645161		0.333837	0.25
0.586357	0.222222		0.92198	0.709677		0.60755	0.305556
0.29404	0.472222		0.702706	0.548387		0.500658	0.555556
0.301245	0.361111		0.32392	0.290323		0.317703	0.472222
0.29879	0.25		0.386704	0.548387		0.433214	0.333333
0.425687	0.444444		0.350711	0.612903		0.674737	0.638889
0.339207	0.527778		0.657257	0.806452		0.506647	0.388889
0.114335	0.333333		0.185554	0.16129		0.276404	0.361111
0.445668	0.472222		0.665599	0.612903		0.930528	0.722222
0.340915	0.444444		0.431509	0.258065		0.444943	0.305556
0.83328	0.666667		0.460412	0.129032		0.413424	0.611111
0.337153	0.416667		0.641266	0.709677		0.64835	0.388889
0.473012	0.222222		0.569684	0.290323		0.206511	0.25
0.679603	0.472222		0.612797	0.741935		0.696048	0.305556
0.64732	0.333333		0.490726	0.354839		0.422832	0.277778
0.81952	0.638889		0.55065	0.548387		0.806668	0.916667
0.506302	0.833333		0.624417	0.483871		0.502014	0.333333
0.230203	0.194444		0.671464	0.451613		0.511173	0.555556
0.430595	0.388889		0.486498	0.387097		0.527291	0.25
0.118125	0.111111		0.532496	0.258065		0.524005	0.277778
0.24583	0.333333		0.512063	0.387097		0.701383	0.305556
0.362752	0.361111		0.355327	0.258065		0.717469	0.888889
0.298921	0.194444		0.767123	0.741935		0.576704	0.194444
0.41911	0.527778		0.682703	0.903226		0.515155	0.333333
0.574483	0.166667		0.695931	0.290323		0.442567	0.277778
0.255983	0.166667		0.4324	0.516129		0.286705	0.305556
0.162431	0.361111		0.632482	0.451613		0.438954	0.333333
0.287316	0.444444		0.768752	0.709677		0.50436	0.472222
0.548023	0.361111		0.513303	0.354839		0.80309	0.277778
0.219315	0.277778		0.498793	0.387097		0.440087	0.25
0.0611801	0.305556		0.563316	0.516129		0.183936	0.388889
0.445311	0.194444		0.22983	0.225806		0.476994	0.444444
0.160976	0.777778		0.483225	0.258065		0.451056	0.416667
0.194204	0.166667		0.493425	0.258065		0.481414	0.694444
0.365063	0.25		0.473909	0.290323		0.385982	0.444444
0.127437	0.194444		0.680189	0.322581		0.50838	0.277778
0.380439	0.722222		0.498376	0.451613		0.322504	0.361111
0.55126	0.277778		0.593672	0.483871		0.417328	0.25
0.661818	0.166667		0.447132	0.258065		0.568882	0.277778
0.217807	0.472222		0.484932	0.0645161		0.706065	0.472222
0.380588	0.472222		0.384831	0.419355		0.294509	0.611111
0.395874	0.333333		0.498233	0.322581		0.312928	0.388889
0.521724	0.138889		0.278607	0.387097		0.231647	0.166667
0.324737	0.333333		0.440889	0.387097		0.374836	0.333333
0.482283	0.0555556		0.406492	0.129032		0.190707	0.166667
0.217105	0.388889		0.364266	0.290323		0.479574	0.388889
0.324824	0.277778		0.635893	0.612903		0.537851	0.333333
0.408446	0.361111		0.46541	0.483871		0.396965	0.277778
0.588266	0.305556		0.354879	0.709677		0.332302	0.527778
0.518351	0.5		0.495478	0.548387		0.441783	0.0833333
0.570812	0.333333		0.594959	0.516129		0.314494	0.416667
0.384337	0.361111		0.434416	0.451613		0.408206	0.361111
0.286203	0.222222		0.331293	0.483871		0.479967	0.527778
0.389111	0.527778		0.473252	0.322581		0.511943	0.25
0.400102	0.527778		0.631581	0.290323		0.284794	0.388889
0.555051	0.0277778		0.852062	0.741935		0.436327	0.333333
0.527423	0.0277778		0.311459	0.387097		0.770865	0.527778
0.256467	0.25		0.479252	0.354839		0.266378	0.416667
0.795097	0.888889		0.409391	0.516129		0.387047	0.472222
0.270498	0.472222		0.607258	0.290323		0.598756	0.5
0.243137	0.25		0.707625	0.451613		0.56047	0.416667
0.537606	0.333333		0.366704	0.354839		0.385845	0.5
0.397113	0.166667		0.327124	0.225806		0.303769	0.305556
0.500668	0		0.588002	0		0.507216	0.222222
0.406279	0.194444		0.445119	0.387097		0.580643	0.166667
0.248566	0.138889		0.350455	0.16129		0.834966	0.5
0.128974	0.0555556		0.587644	0.451613		0.155235	0.305556
0.342636	0.111111		0.633409	0.225806		0.765934	0.305556
0.29763	0.666667		0.598128	0.0322581		0.341854	0.25
0.437476	0.527778		0.307677	0.774194		0.598643	0.527778
0.670735	0.444444		0.472575	0.322581		0.554591	0.472222
0.973974	0.694444		0.313549	0.516129		0.300699	0.305556
0.601981	0.611111		0.337203	0.290323		0.115161	0.222222
0.390112	0.444444		0.691807	0.322581		0.28617	0.166667
0.374115	0.333333		0.333594	0.16129		0.282684	0.138889
0.555409	0.305556		0.532027	0.322581		0.182923	0.222222
0.310814	0.25		0.612389	0.612903		0.428338	0.555556
0.584813	0.388889		0.241289	0.290323		0.557812	0.472222
0.378543	0.194444		0.225057	0.612903		0.651473	0.611111
0.456278	0.194444		0.313559	0.322581		0.372558	0.527778
0.514316	0.111111		0.59248	0.387097		0.793191	0.722222
0.877593	0.611111		0.598418	0.387097		0.17112	0.472222
0.533424	0.416667		0.760385	0.354839		0.497942	0.527778
0.629924	0.0833333		0.611606	0.290323		0.358619	0.111111
0.351979	0.0555556		0.672708	0.483871		0.702234	0.527778
0.403494	0.333333		0.206623	0.354839		0.621687	0.361111
0.546664	0.333333		0.466491	0.419355		0.40868	0.638889
0.507231	0.0833333		0.27023	0.451613		0.510594	0.416667
0.0412902	0.166667		0.361058	0.83871		0.655621	0.5
0.196053	0.111111		0.333224	0.419355		0.729663	0.277778
0.0729578	0.555556		0.58721	0.516129		0.45447	0.472222
0.424988	0.166667		0.245939	0.258065		0.533194	0.305556
0.333467	0.5		0.850348	0.709677		0.849406	0.555556
0.180033	0.333333		0.430144	0.677419		0.527673	0.416667
0.32447	0.194444		0.826452	0.903226		0.449236	0.277778
0.258602	0.25		0.373758	0.451613		0.938478	0.472222
0.129175	0.444444		0.410559	0.516129		0.56475	0.25
0.53108	0.111111		0.175678	0.354839		0.223084	0.472222
0.327991	0.222222		0.54471	0.612903		0.520869	0.416667
0.377873	0.416667		0.429001	0.387097		0.650357	0.388889
0.15868	0.416667		0.110684	0.225806		0.548474	0.611111
0.444138	0.194444		0.51952	0.419355		0.605049	0.305556
0.461239	0.277778		0.422661	0.193548		0.530073	0.5
0.39335	0.138889		0.949837	0.709677		0.307374	0.0555556
0.19296	0.25		0.435219	0.451613		0.338618	0.194444
0.372979	0		0.522224	0.129032		0.0428343	0.388889
0.258484	0.444444		0.39444	0.258065		0.478357	0.361111
0.391254	0.111111		0.589274	0.612903		0.366313	0.388889
0.411221	0.138889		0.46437	0.387097		0.572338	0.388889
0.32659	0.222222		0.71687	0.387097		0.48587	0.361111
0.550393	0.75		0.775101	0.741935		0.853643	0.694444
0.212098	0.444444		0.488407	0.419355		0.669513	0.722222
0.327698	0.333333		0.45959	0.354839		0.695117	0.222222
0.461902	0.138889		0.143195	0.0967742		0.663277	0.25
0.434877	0.333333		0.459255	0.16129		0.432238	0.305556
0.914527	0.638889		0.525808	0.387097		0.450219	0.222222
0.671582	0.5		0.209676	0.225806		0.910639	0.611111
0.259754	0.305556		0.388801	0.451613		0.26222	0.333333
0.425631	0.361111		0.483485	0.612903		0.607401	0.694444
0.483453	0.388889		0.437799	0.483871		0.798016	0.583333
0.344739	0.944444		0.526555	0.451613		0.859535	0.472222
0.409242	0.416667		0.84695	0.645161		0.857233	0.583333
0.393287	0.333333		0.888901	0.903226		0.600123	0.444444
0.780336	0.25		0.647737	0.580645		0.801115	0.583333
0.441089	0.388889		0.442149	0.387097		0.532158	0.305556
0.468298	0.333333		0.762612	0.322581		0.48687	0.555556
0.241447	0.166667		0.567	0.419355		0.24884	0.388889
0.271037	0.166667		0.402458	0.193548		0.54704	0.527778
0.297293	0.222222		0.749294	0.322581		0.313587	0.388889
0.220552	0.25		0.522564	0.451613		0.904537	0.666667
0.448271	0.444444		0.292501	0.451613		0.541543	0.444444
0.217668	0.333333		0.380469	0.387097		0.736162	0.416667
0.492965	0.25		0.611869	0.451613		0.617421	0.361111
0.50344	0.361111		0.332595	0.16129		0.145992	0.527778
0.259873	0.527778		0.248683	0.0645161		0.765353	0.666667
0.799696	0.388889		0.365082	0.290323		0.389023	0.333333
0.331308	0.361111		0.520231	0.548387		0.52455	0.333333
0.444579	0.5		0.638995	0.516129		0.436302	0.194444
0.364038	0.333333		0.312745	0		0.244886	0.0833333
0.401621	0.305556		0.487523	0.516129		0.405094	0.0555556
0.40154	0.305556		0.799678	0.322581		0.493779	0.305556
0.261337	0.194444		0.797006	0.645161		0.363127	0.222222
0.623574	0.5		0.335203	0.322581		0.388628	0.472222
0.5221	0.305556		0.884389	0.870968		0.576418	0.388889
0.584404	0.194444		0.609907	0.612903		0.631343	0.416667
0.248261	0.444444		0.634445	0.483871		0.427211	0.277778
0.320354	0.277778		0.370854	0.419355		0.848467	0.75
0.390287	0.305556		0.431739	0.354839		0.406119	0.361111
0.272334	0.305556		0.658413	0.193548		0.445561	0.333333
0.27057	0.25		0.58108	0.451613		0.782268	0.5
0.209311	0.0277778		0.502025	0.354839		0.752071	0.583333
0.635778	0.472222		0.799678	0.322581		0.321086	0.111111
0.0995985	0.388889		0.484306	0.451613		0.365111	0.25
0.276612	0.277778		0.0889023	0.483871		0.138215	0.444444
0.289107	0.0833333		0.788793	0.580645		0.51305	0.583333
0.515381	0.444444		0.200869	0.0322581		0.45792	0.194444
0.751756	0.555556		0.596222	0.483871		0.219017	0.111111
0.317527	0.222222		0.611508	0.129032		0.352974	0.333333
0.342814	0.222222		0.693171	0.419355		0.563935	0.305556
0.465638	0.5		0.8871	0.548387		0.314231	0.666667
0.318911	0.333333		0.376987	0.612903		0.533183	0.305556
0.25155	0.277778		0.865603	0.548387		0.421559	0.555556
0.450728	0.305556		0.604511	0.258065		0.467869	0.222222
0.399805	0.527778		0.785448	0.483871		0.627289	0.361111
0.329998	0.0555556		0.454345	0.451613		0.36104	0.222222
0.501896	0.388889		0.439544	0.645161		0.450733	0.361111
0.557044	0.277778		0.556742	0.516129		0.486424	0.5
0.405488	0.277778		0.349347	0.483871		0.631016	0.333333
0.393099	0.166667		0.893205	0.935484		0.276175	0.222222
0.238196	0.472222		0.619126	0.548387		0.500047	0.444444
0.215357	0.277778		0.242782	0.322581		0.615689	0.305556
0.523989	0.25		0.405388	0.419355		0.385508	0.305556
0.372183	0.527778		0.375414	0.129032		0.630023	0.472222
0.176778	0.416667		0.603897	0.451613		0.329713	0.416667
0.315624	0.527778		0.382163	0.387097		0.441963	0.583333
0.152628	0.0833333		0.57615	0.548387		0.439278	0.527778
0.334407	0.277778		0.356026	0.516129		0.236579	0.5
0.570752	0.166667		0.597127	0.419355		0.205026	0.166667
0.356225	0.222222		0.773873	0.193548		0.602597	0.361111
0.605453	0.444444		0.540753	0.0645161		0.539974	0.5
0.404552	0.416667		0.437851	0.451613		0.26598	0.361111
0.479862	0.361111		0.528705	0.354839		0.4357	0.527778
0.305975	0.333333		0.705989	0.774194		0.444364	0.305556
0.254961	0.444444		0.721637	0.387097		0.583264	0.861111
0.524143	0.194444		0.768141	0.580645		0.10468	0.388889
0.350493	0.527778		0.408154	0.354839		0.931685	0.805556
0.579908	0.333333		0.232426	0.516129		0.312514	0.333333
0.520474	0.25		0.297333	0.548387		0.202802	0.444444
0.328269	0.138889		0.425767	0.612903		0.470993	0.472222
0.314223	0.472222		0.326388	0.0322581		0.422815	0.333333
0.402593	0.333333		0.627338	0.516129		0.598025	0.277778
0.528456	0.305556		0.52963	0.225806		0.351945	0.388889
0.282779	0.472222		0.352904	0.419355		0.333455	0.305556
0.755499	0.333333		0.142261	0.387097		0.433944	0.388889
0.132828	0.444444		0.337693	0.580645		0.358754	0.388889
0.415172	0.388889		0.674237	0.387097		0.342788	0.555556
0.386283	0.416667		0.395882	0.322581		0.358862	0.0277778
0.453065	0.333333		0.566468	0.483871		0.149518	0.444444
0.437292	0.388889		0.726988	0.612903		0.33852	0.5
0.529087	0.138889		0.43115	0.516129		0.780368	0.722222
0.586098	0.305556		0.269272	0.16129		0.676407	0.666667
0.397067	0.25		0.433948	0.548387		0.342109	0.305556
0.17863	0.25		0.544897	0.612903		0.586758	0.361111
0.210359	0.25		0.358415	0.354839		0.613504	0.444444
0.470966	0.5		0.622702	0.645161		0.325357	0.222222
0.327655	0.555556		0.620659	0.290323		0.287735	0.583333
0.395563	0.416667		0.620666	0.580645		0.372629	0.305556
0.459409	0.555556		0.521768	0		0.26724	0.361111
0.179886	0.305556		0.501799	0.483871		0.517411	0.555556
0.287676	0.333333		0.0438795	0.0645161		0.406731	0.333333
0.276018	0.361111		0.438005	0.483871		0.370625	0.5
0.256486	0.444444		0.39385	0.645161		0.721716	0.416667
0.849842	0.611111		0.509198	0.419355		0.336954	0.305556
0.364484	0.305556		0.281422	0.322581		0.677223	0.5
0.613092	1		0.300285	0.419355		0.598836	0.444444
0.354779	0.527778		0.267218	0.483871		0.420839	0.305556
0.506754	0.5		0.406381	0.290323		0.668556	0.444444
0.411397	0.194444		0.516777	0.354839		0.472846	0.5
0.438473	0.277778		0.354728	0.0967742		0.692876	0.0833333
0.349549	0.361111		0.211996	0.354839		0.404564	0.444444
0.057975	0.194444		0.616071	0.387097		0.464345	0.361111
0.242243	0.388889		0.628314	0.0967742		0.394427	0.138889
0.432533	0.444444		0.629765	0.612903		0.852682	0.722222
0.328833	0.361111		0.941122	0.967742		0.824905	0.166667
0.508151	0.277778		0.56096	0		0.274965	0.611111
0.883804	0.444444		0.730454	0.387097		0.723256	0.638889
0.263028	0.416667		0.300239	0.193548		0.302537	0.361111
0.396964	0.416667		0.336371	0.258065		0.762166	0.361111
0.210538	0.25		0.379752	0.258065		0.441763	0.333333
0.2172	0.305556		0.72358	0.451613		0.348774	0.194444
0.528092	0.416667		0.474334	0.516129		0.568358	0.305556
0.250116	0.333333		0.521331	0.774194		0.834851	0.777778
0.567434	0.333333		0.288983	0.548387		0.323519	0.5
0.522322	0.388889		0.482706	0.419355		0.849406	0.555556
0.293847	0.361111		0.65203	0.516129		0.51112	0.194444
0.283435	0.361111		0.310038	0.774194		0.349525	0.361111
0.385229	0.333333		0.393609	0.225806		0.393632	0.361111
0.160059	0.361111		0.888844	0.741935		0.450346	0.638889
0.629287	0.722222		0.369876	0.677419		0.507318	0.388889
0.315594	0.277778		0.714867	0.387097		0.415372	0.388889
0.440137	0.444444		0.362067	0.451613		0.539432	0.472222
0.510795	0.333333		0.450526	0.483871		0.587014	0.527778
0.239657	0.194444		0.701831	0.451613		0.283885	0.222222
0.693551	0.388889		0.729773	0.967742		0.495232	0.416667
0.444184	0.111111		0.654571	0.612903		0.693994	0.666667
0.35384	0.611111		0.576083	0.516129		0.153514	0.305556
0.711624	0.277778		0.468253	0.16129		0.27501	0.388889
0.47945	0.333333		0.682059	0.612903		0.32772	0.138889
0.142926	0.111111		0.297966	0.677419		0.609186	0.555556
0.357014	0.222222		0.415807	0.322581		0.456938	0.444444
0.440472	0.277778		0.719077	0.451613		0.485609	0.361111
0.592754	0.416667		0.509267	0.0967742		0.940648	1
0.457371	0.388889		0.625931	0.16129		0.683193	0.388889
0.30702	0.25		0.459394	0.0967742		0.66877	0.333333
0.404046	0.138889		0.561726	0.258065		0.316601	0.222222
0.660022	0.25		0.319439	0.516129		0.33337	0.388889
0.524121	0.277778		0.776688	0.580645		0.681749	0.5
0.0565022	0.166667		0.191295	0.387097		0.409039	0.305556
0.527423	0.0277778		0.447058	0.483871		0.392862	0.5
0.0247264	0.305556		0.368354	0.354839		0.194867	0.333333
0.555842	0.555556		0.373789	0.258065		0.482844	0.388889
0.541478	0.305556		0.696121	0.354839		0.810712	0.472222
0.0548606	0.361111		0.440275	0.483871		0.509977	0.277778
0.736384	0.666667		0.551519	0.387097		0.518485	0.25
0.546601	0.388889		0.575761	0.290323		0.405832	0.305556
0.321734	0.194444		0.566754	0.354839		0.622092	0.333333
0.641366	0.666667		0.49168	0.645161		0.320423	0.416667
0.322532	0.361111		0.551062	0.483871		0.30686	0.416667
0.285788	0.138889		0.25665	0.548387		0.354476	0.166667
0.434728	0.5		0.525391	0.0322581		0.232105	0.277778
0.280338	0.222222		0.391646	0.193548		0.433373	0.388889
0.8266	0.583333		0.649851	0.0645161		0.712031	0.638889
0.505283	0.333333		0.438397	0.387097		0.489868	0.444444
0.533493	0.388889		0.407925	0.354839		0.467097	0.555556
0.408114	0.305556		0.848192	0.677419		0.588457	0.472222
0.304167	0.361111		0.49017	0.354839		0.427067	0.361111
0.397947	0.416667		0.148351	0.483871		0.478059	0.277778
0.420005	0.388889		0.585994	0.612903		0.267324	0.361111
0.356113	0.333333		0.562493	0.193548		0.427098	0.333333
0.423702	0.444444		0.586191	0.645161		0.79775	0.583333
0.387766	0.361111		0.805413	0.322581		0.263473	0.416667
0.287626	0.694444		0.354251	0.483871		0.256376	0.194444
0.360818	0.333333		0.4022	0.387097		0.244687	0.333333
0.32457	0.361111		0.580506	0.258065		0.684187	0.527778
0.305384	0.583333		0.41927	0.322581		0.372284	0.361111
0.201429	0.472222		0.54519	0.774194		0.386736	0.333333
0.564569	0.277778		0.654422	0.129032		0.200214	0.222222
0.565797	0.444444		0.307916	0.16129		0.496664	0.222222
0.46946	0.527778		0.406974	0.225806		0.515728	0.416667
0.597985	0.166667		0.333628	0.193548		0.571756	0.277778
0.194808	0.194444		0.706285	0.387097		0.281151	0.166667
0.34227	0.361111		0.843367	0.612903		0.559737	0.333333
0.165579	0.222222		0.105772	0.16129		0.545404	0.277778
0.510575	0.388889		0.386666	0.193548		0.643879	0.416667
0.159539	0.166667		0.588188	0.451613		0.77494	0.722222
0.569441	0.416667		0.20268	0.419355		0.577238	0.555556
0.250112	0.305556		0.323026	0.193548		0.401338	0.555556
0.255019	0.25		0.533696	0.322581		0.499005	0.25
0.326303	0.416667		0.868563	0.967742		0.210287	0.305556
0.350699	0.444444		0.378499	0.451613		0.472658	0.333333
0.423337	0.416667		0.759465	0.451613		0.602873	0.583333
0.360598	0.305556		0.381601	0.419355		0.3481	0.222222
0.363009	0.111111		0.441411	0.580645		0.288134	0.25
0.503142	0.361111		0.246099	0.258065		0.326273	0.305556
0.166263	0.194444		0.631978	0.419355		0.233882	0.222222
0.405774	0.388889		0.384092	0.419355		0.422003	0.194444
0.290512	0.166667		0.368622	0.225806		0.493885	0.277778
0.383249	0.138889		0.479297	0.548387		0.303939	0.305556
0.311395	0.361111		0.700163	0.741935		0.481224	0.472222
0.193971	0.416667		0.732935	0.548387		0.486996	0.361111
0.291812	0.638889		0.671614	0.322581		0.627404	0.388889
0.36548	0.333333		0.283041	0.0967742		0.442076	0.611111
0.438657	0.25		0.534472	0.387097		0.603588	0.388889
0.354261	0.25		0.548623	0.774194		0.57615	0.25
0.150876	0.611111		0.283712	0.129032		0.291738	0.472222
0.182483	0.277778		0.653822	0.483871		0.192609	0.555556
0.496267	0.305556		0.588405	0.354839		0.422469	0.5
0.422067	0.333333		0.584721	0.193548		0.277876	0.722222
0.601981	0.611111		0.298066	0.483871		0.377737	0.111111
0.368242	0.444444		0.265445	0.516129		0.363568	0.472222
0.400287	0.0277778		0.592955	0.580645		0.277688	0.472222
0.189823	0.416667		0.294158	0.290323		0.304875	0.277778
0.461438	0.388889		0.346325	0.290323		0.291291	0.5
0.204097	0.25		0.395176	0.290323		0.544866	0.444444
0.214951	0.388889		0.655958	0.16129		0.484638	0.388889
0.511874	0.194444		0.812078	1		0.568745	0.416667
0.307107	0.0833333		0.758873	0.322581		0.411027	0.388889
0.383331	0.277778		0.414637	0.354839		0.25644	0.444444
0.482753	0.638889		0.349409	0.645161		0.495421	0.388889
0.448634	0.666667		0.525913	0.225806		0.547081	0.583333
0.464729	0.583333		0.554156	0.258065		0.386319	0.277778
0.532552	0.416667		0.758843	0.483871		0.624192	0.611111
0.479007	0.25		0.52331	0.516129		0.893951	0.416667
0.537379	0.111111		0.802588	0.354839		0.166215	0.166667
0.387358	0.583333		0.558626	0.774194		0.4235	0.166667
0.175991	0.138889		0.257941	0.483871		0.752511	0.694444
0.529014	0.222222		0.746704	0.709677		0.212458	0.444444
0.240135	0.805556		0.467161	0.16129		0.520029	0.194444
0.488012	0.444444		0.528642	0.580645		0.504697	0.333333
0.226212	0.361111		0.616361	0.516129		0.527863	0.694444
0.395542	0.611111		0.510161	0.258065		0.425392	0.194444
0.480268	0.611111		0.472485	0.322581		0.445816	0.5
0.523068	0.194444		0.448056	0.354839		0.586341	0.333333
0.594923	0.194444		0.460164	0.354839		0.624242	0.333333
0.271717	0.388889		0.341542	0.419355		0.388164	0.611111
0.228934	0.0555556		0.452507	0.741935		0.241628	0.277778
0.192611	0.444444		0.26427	0.0967742		0.33389	0.333333
0.36348	0.388889		0.389587	0.0322581		0.510511	0.694444
0.14631	0.361111		0.430536	0.225806		0.307673	0.388889
0.479639	0.222222		0.4254	0.290323		0.774933	0.611111
0.244332	0.416667		0.612845	0.193548		0.454295	0.444444
0.348702	0.416667		0.434085	0.354839		0.596268	0.138889
0.492043	0.111111		0.573819	0.548387		0.358332	0.416667
0.71317	0.388889		0.497583	0.419355		0.426348	0.277778
0.422144	0.472222		0.481443	0.483871		0.534493	0.222222
0.132692	0.0555556		0.529529	0.516129		0.744443	0.777778
0.524185	0.194444		0.488343	0.354839		0.559615	0.138889
0.502569	0.444444		0.608325	0.0322581		0.727835	0.694444
0.607622	0.416667		0.345511	0.322581		0.375284	0.333333
0.246147	0.416667		0.561381	0.645161		0.497187	0.111111
0.43613	0.5		0.673746	0.516129		0.593813	0.444444
0.38163	0.166667		0.717415	0.387097		0.498138	0.388889
0.239288	0.277778		0.706926	0.387097		0.495018	0.333333
0.252042	0.555556		0.747216	0.387097		0.348062	0.694444
0.478855	0.5		0.491947	0.709677		0.734067	0.416667
0.399497	0.583333		0.512856	0.290323		0.345471	0.305556
0.303445	0.277778		0.588394	0.451613		0.351887	0.194444
0.586013	0.472222		0.758639	0.548387		0.261717	0.25
0.849629	0.583333		0.479067	0.0322581		0.387811	0.166667
0.108256	0.194444		0.805736	0.516129		0.493336	0.222222
0.268445	0.361111		0.452439	0.580645		0.367614	0.111111
0.89549	0.527778		0.385622	0.322581		0.83158	0.666667
0.239343	0.111111		0.582678	0.483871		0.52705	0.388889
0.159205	0.472222		0.513712	0.225806		0.497055	0.361111
0.647272	0.611111		0.571278	0.677419		0.384925	0.638889
0.226987	0.472222		0.641264	0.741935		0.52135	0.833333
0.333903	0.555556		0.543925	0.354839		0.375314	0.388889
0.0532033	0.583333		0.385986	0.322581		0.288883	0.361111
0.391987	0.277778		0.757742	0.419355		0.487713	0.444444
0.2915	0.194444		0.721637	0.387097		0.619817	0.583333
0.546468	0.166667		0.340405	0.354839		0.569021	0.138889
0.468467	0.166667		0.838341	0.870968		0.628069	0.722222
0.464912	0.111111		0	0.677419		0.527833	0.277778
0.180318	0.361111		0.456302	0.0967742		0.451823	0.527778
0.409653	0.25		0.587148	0.516129		0.339897	0.138889
0.290151	0.194444		0.2082	0.290323		0.719973	0.5
0.468613	0.444444		0.51189	0.354839		0.674648	0.361111
0.356094	0.138889		0.449724	0.0967742		0.417718	0.583333
0.160477	0.222222		0.706018	0.322581		0.239561	0.611111
0.495504	0.583333		0.164075	0.516129		0.462433	0.111111
0.746685	0.555556		0.590653	0.548387		0.432138	0.638889
0.306738	0.0277778		0.402295	0.806452		0.301886	0.5
0.224461	0.416667		0.342072	0.354839		0.677093	0.5
0.400271	0.0277778		0.459443	0.709677		0.914629	0.916667
0.438401	0.0833333		0.494618	0.290323		0.30575	0.305556
0.348005	0.444444		0.361279	0.419355		0.535391	0.444444
0.560264	0.388889		0.326469	0.225806		0.706867	0.444444
0.0304941	0.305556		0.274157	0.16129		0.251757	0.638889
0.508542	0.527778		0.353922	0.16129		0.319565	0.194444
0.309831	0.25		0.52281	0.193548		0.566761	0.333333
0.503463	0.194444		0.489833	0.580645		0.30954	0.138889
0.485907	0.138889		0.595099	0.419355		0.482879	0.555556
0.347557	0.472222		0.505687	0.483871		0.527586	0.444444
0.576944	0.416667		0.613044	0.354839		0.399292	0.222222
0.344994	0.138889		0.557102	0.483871		0.614386	0.638889
0.252197	0.666667		0.344649	0.612903		0.491324	0.638889
0.391044	0.611111		0.434495	0.548387		0.441063	0.222222
0.373785	0.333333		0.390163	0.129032		0.522435	0.527778
0.263098	0.166667		0.436182	0.16129		0.731341	0.638889
0.563314	0.583333		0.341067	0.354839		0.344998	0.305556
0.187301	0.444444		0.518531	0.612903		0.401179	0.138889
0.414252	0.416667		0.495164	0.322581		0.425392	0.194444
0.406213	0.472222		0.199285	0.290323		0.224718	0.111111
0.308063	0.166667		0.531806	0.193548		0.413406	0.111111
0.268338	0.333333		0.660984	0.516129		0.44954	0.194444
0.259934	0.444444		0.634255	0.258065		0.531585	0.5
0.611782	0.722222		0.698527	0.612903		0.491011	0.361111
0.301455	0.277778		0.509198	0.419355		0.265158	0.277778
0.825616	0.472222		0.684392	0.16129		0.263552	0.388889
0.626814	0.333333		0.338536	0.483871		0.457832	0.194444
0.19223	0.222222		0.567873	0.580645		0.747734	0.666667
0.235778	0.0833333		0.788028	0.548387		0.706187	0.333333
0.533918	0.305556		0.348878	0.193548		0.267637	0.361111
0.309831	0.25		0.591	0.645161		0.688891	0.388889
0.267255	0.277778		0.576407	0.516129		0.141346	0.222222
0.345574	0.333333		0.709429	0.290323		0.286651	0.305556
0.25363	0.361111		0.69264	0.709677		0.325074	0.0833333
0.507082	0.305556		0.516683	0.129032		0.487598	0.388889
0.526478	0.25		0.348358	0.612903		0.307598	0.25
0.300646	0.472222		0.519287	0.709677		0.722471	0.777778
0.226864	0.138889		0.439681	0.483871		0.591204	0.527778
0.773477	0.583333		0.632162	1		0.311507	0.416667
0.229315	0.0833333		0.618073	0.451613		0.477931	0.5
0.730252	0.583333		0.435596	0.645161		0.75105	0.361111
0.251817	0.277778		0.460773	0.16129		0.544492	0.388889
0.259414	0.472222		0.584534	0.387097		0.469947	0.194444
0.553819	0.5		0.682492	0.645161		0.468557	0.25
0.35232	0.166667		0.617198	0.354839		0.70513	0.611111
0.101914	0.361111		0.494338	0.225806		0.424552	0.472222
0.421966	0.194444		0.462163	0.483871		0.561581	0.388889
0.354919	0.833333		0.540746	0.580645		0.452093	0.222222
0.566264	0.25		0.206465	0.451613		0.59625	0.111111
0.278815	0.25		0.581699	0.354839		0.373835	0.361111
0.308578	0.111111		0.277779	0.0967742		0.809733	0.638889
0.528496	0.0277778		0.393632	0.483871		0.468496	0.361111
0.444943	0.5		0.587889	0.451613		0.902591	0.333333
0.242076	0.277778		0.696584	0.677419		0.309255	0.25
0.286299	0.138889		0.835212	0.935484		0.240393	0.5
0.383623	0.333333		0.714103	0.516129		0.38524	0.277778
0.395381	0.333333		0.456899	0.225806		0.576523	0.472222
0.939266	0.722222		0.772043	0.387097		0.524396	0.361111
0.424654	0.472222		0.629507	0.774194		0.196878	0.583333
0.614153	0.555556		0.485422	0.451613		0.369559	0.111111
0.281451	0.277778		0.622131	0.290323		0.202459	0.138889
0.484691	0.361111		0.677384	0.483871		0.51305	0.583333
0.387569	0.388889		0.599487	0.322581		0.302911	0.277778
0.25153	0.277778		0.519481	0.580645		0.564626	0.305556
0.0433998	0.25		0.561783	0.483871		0.39889	0.333333
0.650362	0.555556		0.48222	0.419355		0.505416	0.0833333
0.565509	0.277778		0.64116	0.580645		0.426654	0.444444
0.5775	0.666667		0.582276	0.935484		0.49599	0.333333
0.350386	0.416667		0.488899	0.419355		0.790971	0.472222
0.348434	0.25		0.61338	0.516129		0.466453	0.305556
0.459325	0.333333		0.572723	0.709677		0.594325	0.555556
0.827409	0.555556		0.337299	0.193548		0.748632	0.722222
0.599555	0.361111		0.307804	0.387097		0.397866	0.555556
0.38528	0.305556		0.631435	0.580645		0.362456	0.333333
0.355358	0.666667		0.631785	0.451613		0.42232	0.361111
0.368886	0.444444		0.471154	0.548387		0.435511	0.305556
0.358334	0.472222		0.532706	0.0645161		0.814742	0.75
0.344237	0.527778		0.697386	0.451613		0.324915	0.361111
0.291326	0.222222		0.505186	0.387097		0.621499	0.472222
0.28105	0.222222		0.689486	0.677419		0.316844	0.333333
0.215412	0.472222		0.824061	0.806452		0.448093	0.388889
0.433022	0.388889		0.521282	0.225806		0.618179	0.333333
0.305204	0.277778		0.715659	0.709677		0.529534	0.25
0.283734	0.305556		0.446356	0.193548		0.510871	0.444444
0.367118	0.277778		0.442206	0.0967742		0.581634	0.333333
0.386916	0.277778		0.91366	0.612903		0.523801	0.611111
0.903365	0.222222		0.540558	0.322581		0.345022	0.305556
0.373843	0.0833333		0.386825	0.645161		0.514833	0.277778
0.417396	0.555556		0.262611	0.290323		0.367396	0.0555556
0.594923	0.194444		0.382015	0.258065		0.445912	0.25
0.588503	0.416667		0.845953	0.935484		0.426567	0.472222
0.413353	0.305556		0.481716	0.548387		0.404674	0.333333
0.439961	0.305556		0.856685	0.903226		0.504739	0.722222
0.452231	0.277778		0.457511	0.806452		0.378156	0.166667
0.117006	0.305556		0.580441	0.903226		0.971786	0.638889
0.296579	0.277778		0.625177	0.354839		0.566794	0.138889
0.490334	0.638889		0.674937	0.548387		0.632756	0.444444
0.186205	0.611111		0.479454	0.483871		0.425841	0.472222
0.598764	0.25		0.282515	0.612903		0.359715	0.333333
0.416199	0.222222		0.489665	0.709677		0.438868	0.138889
0.649682	0.361111		0.385003	0.290323		0.26724	0.361111
0.369984	0.222222		0.375521	0.290323		0.721224	0.527778
0.327392	0.333333		0.268123	0.451613		0.399232	0.166667
0.476849	0.5		0.570275	0.451613		0.263231	0.583333
0.564624	0.5		0.546951	0.387097		0.392812	0.333333
0.220882	0.361111		0.541225	0.225806		0.357591	0.305556
0.46707	0.444444		0.327513	0.516129		0.378976	0.5
0.484972	0.611111		0.746208	0.806452		0.58003	0.555556
0.428042	0.25		0.453504	0.258065		0.446262	0.583333
0.469304	0.472222		0.514685	0.580645		0.565734	0.583333
0.611669	0.333333		0.60908	0.354839		0.541802	0.25
0.117352	0.305556		0.520422	0.354839		0.551507	0.388889
0.464922	0.416667		0.822663	0.645161		0.598732	0.388889
0.560588	0.25		0.359336	0.16129		0.405979	0.305556
0.0172228	0.166667		0.60332	0.516129		0.457752	0.277778
0.256865	0.416667		0.169703	0.129032		0.486436	0.5
0.591297	0.583333		0.583547	0.903226		0.359044	0.25
0.352444	0.722222		0.491206	0.419355		0.299139	0.472222
0.292235	0.222222		0.579168	0.387097		0.365813	0.472222
0.407658	0.305556		0.633144	0.612903		0.604161	0.444444
0.27408	0.194444		0.378134	0.419355		0.193752	0.555556
0.538815	0.333333		0.403475	0.741935		0.598145	0.277778
0.359681	0.166667		0.469997	0.483871		0.338543	0.333333
0.235682	0.472222		0.0828723	0.0645161		0.712196	0.472222
0.332151	0		0.52541	0.548387		0.298028	0.25
0.632016	0.388889		0.838348	0.612903		0.373683	0.222222
0.377572	0.25		0.594153	0.677419		0.137464	0.25
0.45037	0.472222		0.623676	0.290323		0.538184	0.75
0.356045	0.527778		0.444085	0.290323		0.559849	0.805556
0.301477	0.277778		0.370075	0.225806		0.430907	0.388889
0.639813	0.166667		0.612802	0.677419		0.511658	0.583333
0.507492	0.5		0.545613	0.580645		0.319955	0.305556
0.301751	0.138889		0.422666	0.0967742		0.356713	0.611111
0.130189	0.388889		0.386878	0.322581		0.249	0.333333
0.529225	0.0833333		0.453674	0.258065		0.551698	0.5
0.361239	0.333333		0.311836	0.451613		0.430036	0.638889
0.293657	0.5		0.514198	0.225806		0.664984	0.611111
0.530599	0.388889		0.328009	0.0967742		0.484923	0.527778
0.644424	0.388889		0.63368	0.645161		0.744092	0.611111
0.450042	0.388889		0.620829	0.483871		0.330645	0.333333
0.427078	0.361111		0.481045	0.419355		0.278947	0.472222
0.417574	0.166667		0.443941	0.419355		0.719008	0.75
0.566195	0.333333		0.0925305	0.322581		0.55481	0.472222
0.256024	0.111111		0.353739	0.258065		0.658947	0.555556
0.209304	0.361111		0.504656	0.387097		0.295528	0.333333
0.554899	0.333333		0.408903	0.419355		0.376976	0.333333
0.46757	0.111111		0.586333	0.0645161		0.204483	0.166667
0.43544	0.333333		0.526774	0.451613		0.782622	0.777778
0.328138	0.0833333		0.307101	0.419355		0.541575	0.388889
0.41345	0.25		0.420522	0.548387		0.745639	0.388889
0.549268	0.361111		0.487218	0.387097		0.332218	0.166667
0.1877	0.472222		0.535763	0.419355		0.366611	0.583333
0.667609	0.694444		0.537145	0.451613		0.675939	0.25
0.397057	0.222222		0.673789	0.548387		0.455156	0.638889
0.22329	0.611111		0.600695	0.548387		0.45553	0.388889
0.0477083	0.444444		0.5507	0.387097		0.374586	0.472222
0.483224	0.111111		0.131691	0.548387		0.483861	0.416667
0.374594	0.25		0.34236	0.290323		0.781713	0.611111
0.163848	0.416667		0.325363	0.516129		0.494791	0.361111
0.246558	0.25		0.612459	0.419355		0.8874	0.777778
0.547915	0.222222		0.511764	0.387097		0.633416	0.527778
0.429977	0.388889		0.324226	0.387097		0.318292	0.194444
0.543418	0.555556		0.638917	0.354839		0.78758	0.638889
0.361884	0.5		0.543779	0.354839		0.826041	0.694444
0.289183	0.388889		0.484012	0.16129		0.529738	0
0.709659	0.333333		0.575064	0.225806		0.790877	0.5
0.169839	0.222222		0.262905	0.322581		0.440947	0.444444
0.443433	0.138889		0.441028	0.709677		0.320732	0.5
0.46921	0.527778		0.459781	0.322581		0.313789	0.111111
0.440788	0.194444		0.610679	0.516129		0.311728	0.416667
0.434645	0.194444		1	0.774194		0.691744	0.5
0.380803	0.305556		0.368206	0.387097		0.411611	0.138889
0.750756	0.611111		0.759397	0.548387		0.623763	0.25
0.685791	0.5		0.441497	0.612903		0.633163	0.5
0.520696	0.0555556		0.449716	0.193548		0.644946	0.361111
0.519632	0.361111		0.851825	0.806452		0.66362	0.555556
0.414704	0.666667		0.514229	0.225806		0.844594	0.694444
0.714464	0.361111		0.795425	0.774194		0.806596	0.527778
0.17305	0.333333		0.453286	0.322581		0.296699	0.277778
0.173751	0.583333		0.413176	0.645161		0.366191	0.222222
0.209839	0.583333		0.721773	0.806452		0.588786	0.361111
0.407856	0.388889		0.408084	0.290323		0.715708	0.638889
0.52662	0.5		0.582079	0.451613		0.313931	0.472222
0.641974	0.194444		0.953836	0.677419		0.323038	0.166667
0.472657	0.583333		0.32008	0.258065		0.317754	0.194444
0.398963	0.222222		0.384173	0.419355		0.693663	0.472222
0.473375	0.416667		0.450801	0.580645		0.342312	0.361111
0.269792	0.111111		0.593441	0.580645		0.776797	0.333333
0.542111	0.361111		0.739479	0.483871		0.422372	0.333333
0.279982	0.666667		0.238738	0.322581		0.553554	0.25
0.294828	0.138889		0.437923	0.548387		0.772438	0.75
0.331139	0.305556		0.724518	0.387097		0.679008	0.722222
0.418845	0.333333		0.389743	0.193548		0.384227	0.305556
0.755473	0.694444		0.30233	0.483871		0.329615	0.388889
0.271811	0.444444		0.670995	0.16129		0.329527	0.25
0.215714	0.166667		0.232826	0.580645		0.594264	0.194444
0.260901	0.25		0.418219	0.354839		0.494881	0.361111
0.722094	0.416667		0.642652	0.387097		0.365911	0.277778
0.444889	0.277778		0.380101	0.258065		0.477395	0.527778
0.597792	0.388889		0.567156	0.0967742		0.70536	0.305556
0.574421	0.0833333		0.340378	0.322581		0.344325	0.555556
0.346483	0.138889		0.363984	0.258065		0.431605	0.388889
0.314457	0.361111		0.462163	0.483871		0.68607	0.444444
0.895012	0.527778		0.271764	0.0322581		0.364495	0.5
0.394289	0.166667		0.196951	0.290323		0.488205	0.361111
0.659836	0.5		0.321239	0.225806		0.67254	0.472222
0.360494	0.222222		0.804781	0.322581		0.360406	0.611111
0.317454	0.472222		0.368009	0.548387		0.269934	0.361111
0.3752	0.305556		0.281931	0.483871		0.668788	0.472222
0.207338	0.277778		0.430201	0.774194		0.31165	0.416667
0.583854	0.277778		0.449279	0.0322581		0.274097	0.222222
0.491521	0.638889		0.519984	0.322581		0.465608	0.166667
0.481408	0.166667		0.386661	0.806452		0.383164	0.25
0.533093	0.388889		0.68287	0.741935		0.47172	0.388889
0.682419	0.555556		0.446504	0.419355		0.611364	0.583333
0.114619	0.361111		0.888643	0.806452		0.400584	0.444444
0.216855	0.25		0.280969	0.548387		0.843659	0.416667

## Sheet: Figure 7A
Subject	Metric	Value	Standard Deviation
B	Average Learning Speed	11.4	1.23
B	Number of Sessions	11
B	Number of Blocks	40
B	Number of Sessions with Valid Learning Speed	10
J	Average Learning Speed	8.39	0.58
J	Number of Sessions	40
J	Number of Blocks	240
J	Number of Sessions with Valid Learning Speed	36
K	Average Learning Speed	4.74	0.4
K	Number of Sessions	59
K	Number of Blocks	354
K	Number of Sessions with Valid Learning Speed	57
S	Average Learning Speed	6.11	1.03
S	Number of Sessions	11
S	Number of Blocks	40
S	Number of Sessions with Valid Learning Speed	9
Overall	Overall Average Learning Speed	6.62	0.37
Overall	Total Number of Sessions with Valid Learning Speed	112
	Trial Position
Subject	1	2	3	4	5	6	7	8	9	10	11	12	13	14	15
Overall	0.5587	0.6244	0.7074	0.7121	0.7559	0.7559	0.7872	0.7981	0.8607	0.8576	0.8607	0.867	0.8799	0.8824	0.8991
B	0.4762	0.5238	0.5238	0.7143	0.6667	0.619	0.6429	0.5476	0.7857	0.7619	0.7381	0.7381	0.7381	0.8095	0.875
J	0.5278	0.588	0.6481	0.6296	0.7037	0.6898	0.7176	0.713	0.7824	0.8102	0.8241	0.8287	0.8519	0.8592	0.8696
K	0.6023	0.6608	0.7632	0.7573	0.8012	0.8187	0.8392	0.8713	0.9211	0.8947	0.8977	0.9006	0.9133	0.9007	0.9225
S	0.4359	0.6154	0.7436	0.7692	0.7436	0.7179	0.8718	0.8974	0.8462	0.8974	0.8718	0.9231	0.9143	0.9677	0.9259

## Sheet: Figure 7B
A
Subject	TrialNumberInBlock	IsSwapped	ProportionDistractorErrors
B	1	0	0.181818
J	1	0	0.1875
K	1	0	0.142857
S	1	0	0.166667
B	2	0	0.125
J	2	0	0.166667
K	2	0	0.133333
S	2	0	0.0416667
B	3	0	0
J	3	0	0.166667
K	3	0	0.1875
S	3	0	0.037037
B	4	0	0
J	4	0	0.15
K	4	0	0.0555556
S	4	0	0.04
B	5	0	0
J	5	0	0.0526316
K	5	0	0.190476
S	5	0	0.05
B	6	0	0.133333
J	6	0	0
K	6	0	0.1875
S	6	0	0.1
B	7	0	0.0869565
J	7	0	0.142857
K	7	0	0.1
S	7	0	0.0588235
B	8	0	0.0454545
J	8	0	0.105263
K	8	0	0.142857
S	8	0	0.0714286
B	9	0	0.0454545
J	9	0	0.105263
K	9	0	0.133333
S	9	0	0.0416667
B	10	0	0.115385
J	10	0	0.0769231
K	10	0	0.0666667
S	10	0	0
B	11	0	0
J	11	0	0.181818
K	11	0	0.111111
S	11	0	0.105263
B	12	0	0.047619
J	12	0	0.0555556
K	12	0	0.05
S	12	0	0.08
B	13	0	0.047619
J	13	0	0.0909091
K	13	0	0.142857
S	13	0	0.0526316
B	14	0	0
J	14	0	0.0588235
K	14	0	0.176471
S	14	0	0
B	15	0	0
J	15	0	0
K	15	0	0
S	15	0	0.0344828
B	1	1	0.107143
J	1	1	0.133333
K	1	1	0.0714286
S	1	1	0.0869565
B	2	1	0.0833333
J	2	1	0.0714286
K	2	1	0.230769
S	2	1	0.08
B	3	1	0.04
J	3	1	0.125
K	3	1	0.0555556
S	3	1	0
B	4	1	0.03125
J	4	1	0.0526316
K	4	1	0
S	4	1	0
B	5	1	0.0588235
J	5	1	0
K	5	1	0.133333
S	5	1	0
B	6	1	0.0625
J	6	1	0.0625
K	6	1	0.0526316
S	6	1	0
B	7	1	0.0357143
J	7	1	0.0555556
K	7	1	0
S	7	1	0
B	8	1	0.04
J	8	1	0.105263
K	8	1	0.15
S	8	1	0
B	9	1	0.0909091
J	9	1	0.166667
K	9	1	0.105263
S	9	1	0.0526316
B	10	1	0.2
J	10	1	0.0555556
K	10	1	0
S	10	1	0
B	11	1	0
J	11	1	0.0952381
K	11	1	0
S	11	1	0
B	12	1	0.0869565
J	12	1	0.117647
K	12	1	0.125
S	12	1	0
B	13	1	0.0869565
J	13	1	0.142857
K	13	1	0.05
S	13	1	0.0588235
B	14	1	0.136364
J	14	1	0.133333
K	14	1	0
S	14	1	0
B	15	1	0.04
J	15	1	0.230769
K	15	1	0.176471
S	15	1	0.130435
B	1	0	0
J	1	0	0.111111
K	1	0	0.111111
S	1	0	0.125
B	2	0	0.0454545
J	2	0	0.0909091
K	2	0	0.1
S	2	0	0
B	3	0	0.0833333
J	3	0	0.210526
K	3	0	0.214286
S	3	0	0.0909091
B	4	0	0.125
J	4	0	0.111111
K	4	0	0.15
S	4	0	0.0869565
B	5	0	0.1
J	5	0	0.235294
K	5	0	0
S	5	0	0.0740741
B	6	0	0.1
J	6	0	0.15
K	6	0	0.153846
S	6	0	0
B	7	0	0.0645161
J	7	0	0.0526316
K	7	0	0
S	7	0	0.0588235
B	8	0	0
J	8	0	0.0714286
K	8	0	0.111111
S	8	0	0.0588235
B	9	0	0
J	9	0	0.0526316
K	9	0	0.111111
S	9	0	0
B	10	0	0
J	10	0	0.05
K	10	0	0
S	10	0	0.0454545
B	11	0	0.0625
J	11	0	0.0769231
K	11	0	0.0769231
S	11	0	0
B	12	0	0
J	12	0	0
K	12	0	0
S	12	0	0.0714286
B	13	0	0
J	13	0	0
K	13	0	0
S	13	0	0
B	14	0	0.111111
J	14	0	0
S	14	0	0
B	15	0	0.0526316
J	15	0	0.0588235
S	15	0	0
B	1	1	0
J	1	1	0.111111
K	1	1	0.05
S	1	1	0.0714286
B	2	1	0
J	2	1	0.0769231
K	2	1	0.105263
S	2	1	0
B	3	1	0.0769231
J	3	1	0.0952381
K	3	1	0.176471
S	3	1	0
B	4	1	0
J	4	1	0.117647
K	4	1	0.166667
S	4	1	0
B	5	1	0
J	5	1	0
K	5	1	0.0555556
S	5	1	0
B	6	1	0.0769231
J	6	1	0.0952381
K	6	1	0.210526
S	6	1	0
B	7	1	0.0689655
J	7	1	0
K	7	1	0.0909091
S	7	1	0.0588235
B	8	1	0
J	8	1	0.0625
K	8	1	0.142857
S	8	1	0.125
B	9	1	0
J	9	1	0.1
K	9	1	0
S	9	1	0
B	10	1	0
J	10	1	0
K	10	1	0.0588235
S	10	1	0
B	11	1	0.0909091
J	11	1	0.0952381
K	11	1	0
S	11	1	0.0625
B	12	1	0.0333333
J	12	1	0.153846
K	12	1	0.0952381
S	12	1	0
B	13	1	0
J	13	1	0.0909091
K	13	1	0.0555556
S	13	1	0
B	14	1	0
J	14	1	0.0909091
K	14	1	0.0625
S	14	1	0.0769231
B	15	1	0
J	15	1	0
K	15	1	0
S	15	1	0
B	1	0	0.153846
J	1	0	0.0526316
K	1	0	0.0526316
S	1	0	0.05
B	2	0	0.103448
J	2	0	0.0909091
K	2	0	0
S	2	0	0.0555556
B	3	0	0.125
J	3	0	0.1875
K	3	0	0.166667
S	3	0	0.115385
B	4	0	0.0555556
J	4	0	0.142857
K	4	0	0.0833333
S	4	0	0.12
B	5	0	0.0555556
J	5	0	0.0666667
K	5	0	0.0952381
S	5	0	0.2
B	6	0	0.0526316
J	6	0	0.0588235
K	6	0	0.157895
S	6	0	0.0769231
B	7	0	0.1
J	7	0	0
K	7	0	0.0666667
S	7	0	0.0434783
B	8	0	0.0769231
J	8	0	0.0666667
K	8	0	0.0454545
S	8	0	0.107143
B	9	0	0.16
J	9	0	0.117647
K	9	0	0.0588235
S	9	0	0.0666667
B	10	0	0.0666667
J	10	0	0.105263
K	10	0	0
S	10	0	0.115385
B	11	0	0.136364
J	11	0	0
K	11	0	0.142857
S	11	0	0.04
B	12	0	0.103448
J	12	0	0.05
K	12	0	0.142857
S	12	0	0
B	13	0	1
J	13	0	0
K	13	0	0.0625
S	13	0	0.0625
B	14	0	0.0625
J	14	0	0.125
K	14	0	0.136364
S	14	0	0
B	15	0	0.0740741
J	15	0	0
K	15	0	0.0526316
S	15	0	0.105263
B	1	1	0.1875
J	1	1	0
K	1	1	0.133333
S	1	1	0.0689655
B	2	1	0.0666667
J	2	1	0.133333
K	2	1	0.0833333
S	2	1	0.0666667
B	3	1	0.0740741
J	3	1	0.105263
K	3	1	0.0833333
S	3	1	0.0454545
B	4	1	0.157895
J	4	1	0
K	4	1	0.0526316
S	4	1	0.0384615
B	5	1	0.107143
J	5	1	0
K	5	1	0.142857
S	5	1	0
B	6	1	0.133333
J	6	1	0.0588235
K	6	1	0.0625
S	6	1	0
B	7	1	0.0909091
J	7	1	0.0555556
K	7	1	0.176471
S	7	1	0.111111
B	8	1	0.115385
J	8	1	0.0909091
K	8	1	0.047619
S	8	1	0
B	9	1	0.0689655
J	9	1	0
K	9	1	0.111111
S	9	1	0
B	10	1	0.105263
J	10	1	0.111111
K	10	1	0.0769231
S	10	1	0
B	11	1	0.0909091
J	11	1	0.0769231
K	11	1	0.1
S	11	1	0
B	12	1	0.111111
J	12	1	0.142857
K	12	1	0.0909091
S	12	1	0
B	13	1	0.115385
J	13	1	0.117647
K	13	1	0.0555556
S	13	1	0.1
B	14	1	0.05
J	14	1	0.0555556
K	14	1	0.15
S	14	1	0.111111
B	15	1	0.0625
J	15	1	0.0625
K	15	1	0.157895
J	1	0	0.0909091
K	1	0	0.166667
J	2	0	0.047619
K	2	0	0.0909091
J	3	0	0.166667
K	3	0	0
J	4	0	0.15
K	4	0	0.181818
J	5	0	0.05
K	5	0	0.125
J	6	0	0
K	6	0	0.166667
J	7	0	0.0555556
K	7	0	0.105263
J	8	0	0.142857
K	8	0	0
J	9	0	0.105263
K	9	0	0.047619
J	10	0	0.0588235
K	10	0	0.0952381
J	11	0	0.1
K	11	0	0.111111
J	12	0	0.0588235
K	12	0	0.166667
J	13	0	0.0526316
K	13	0	0.105263
J	14	0	0.0588235
K	14	0	0
J	15	0	0.0952381
K	15	0	0.1
J	1	1	0.0526316
K	1	1	0.105263
J	2	1	0.0625
K	2	1	0
J	3	1	0.15
K	3	1	0.153846
J	4	1	0.0666667
K	4	1	0.047619
J	5	1	0.15
K	5	1	0.111111
J	6	1	0
K	6	1	0.111111
J	7	1	0.0588235
K	7	1	0.0909091
J	8	1	0
K	8	1	0.133333
J	9	1	0.047619
K	9	1	0.1
J	10	1	0.0625
K	10	1	0.153846
J	11	1	0.0666667
K	11	1	0
J	12	1	0.0909091
K	12	1	0.0909091
J	13	1	0
K	13	1	0.0833333
J	14	1	0.0526316
K	14	1	0.15
J	15	1	0.1
K	15	1	0.0769231
J	1	0	0.166667
K	1	0	0.117647
J	2	0	0.1
K	2	0	0.105263
J	3	0	0.0666667
K	3	0	0.0952381
J	4	0	0.105263
K	4	0	0.142857
J	5	0	0.117647
K	5	0	0.136364
J	6	0	0.0625
K	6	0	0
J	7	0	0
K	7	0	0.1
J	8	0	0.1
K	8	0	0.0909091
J	9	0	0.157895
K	9	0	0.047619
J	10	0	0.0769231
K	10	0	0.133333
J	11	0	0
K	11	0	0.125
J	12	0	0.0666667
K	12	0	0.0869565
J	13	0	0.111111
K	13	0	0.0909091
J	14	0	0.0833333
K	14	0	0
J	15	0	0.0555556
K	15	0	0.0555556
J	1	1	0.0555556
K	1	1	0.0714286
J	2	1	0.0625
K	2	1	0.222222
J	3	1	0.0526316
K	3	1	0.153846
J	4	1	0.0526316
K	4	1	0.105263
J	5	1	0.176471
K	5	1	0.125
J	6	1	0.0952381
K	6	1	0.133333
J	7	1	0.0909091
K	7	1	0.153846
J	8	1	0
K	8	1	0.111111
J	9	1	0.105263
K	9	1	0.142857
J	10	1	0
K	10	1	0.153846
J	11	1	0
K	11	1	0.136364
J	12	1	0
K	12	1	0.176471
J	13	1	0.047619
K	13	1	0.0526316
J	14	1	0
K	14	1	0.0909091
J	15	1	0.0952381
K	15	1	0
J	1	0	0.166667
K	1	0	0.2
J	2	0	0.117647
K	2	0	0.111111
J	3	0	0.2
K	3	0	0.105263
J	4	0	0.05
K	4	0	0.0625
J	5	0	0
K	5	0	0.0588235
J	6	0	0
K	6	0	0.166667
J	7	0	0.0909091
K	7	0	0.105263
J	8	0	0
K	8	0	0.0666667
J	9	0	0
K	9	0	0.0625
J	10	0	0.0588235
K	10	0	0.0625
J	11	0	0.0833333
K	11	0	0.105263
J	12	0	0
K	12	0	0.1
J	13	0	0.125
K	13	0	0
J	14	0	0
K	14	0	0.0909091
J	15	0	0.0833333
K	15	0	0.0454545
J	1	1	0.0454545
K	1	1	0.0909091
J	2	1	0.0588235
K	2	1	0.153846
J	3	1	0.0666667
K	3	1	0.15
J	4	1	0.047619
K	4	1	0.0588235
J	5	1	0
K	5	1	0
J	6	1	0
K	6	1	0.0588235
J	7	1	0.0714286
K	7	1	0.105263
J	8	1	0.0588235
K	8	1	0
J	9	1	0.0714286
K	9	1	0.0625
J	10	1	0
K	10	1	0.0588235
J	11	1	0
K	11	1	0.1
J	12	1	0.2
K	12	1	0
J	13	1	0.0666667
K	13	1	0.0714286
J	14	1	0.166667
K	14	1	0
J	15	1	0
K	15	1	0.047619
B	1	0	0.142857
J	1	0	0.133333
K	1	0	0.105263
S	1	0	0
B	2	0	0.1
J	2	0	0.0714286
K	2	0	0.176471
S	2	0	0.1
B	3	0	0.166667
J	3	0	0.105263
K	3	0	0.117647
S	3	0	0.0526316
B	4	0	0.230769
J	4	0	0.166667
K	4	0	0.105263
S	4	0	0.037037
B	5	0	0.0416667
J	5	0	0.125
K	5	0	0.136364
S	5	0	0.0769231
B	6	0	0
J	6	0	0.0769231
K	6	0	0.105263
S	6	0	0.0833333
B	7	0	0
J	7	0	0.133333
K	7	0	0.222222
S	7	0	0.05
B	8	0	0.103448
J	8	0	0.0625
K	8	0	0.190476
S	8	0	0.111111
B	9	0	0.153846
J	9	0	0.0625
K	9	0	0.117647
S	9	0	0.0833333
B	10	0	0.0625
J	10	0	0.0666667
K	10	0	0.133333
S	10	0	0.0689655
B	11	0	0
J	11	0	0.0588235
K	11	0	0.153846
S	11	0	0.0625
B	12	0	0.12
J	12	0	0.0588235
K	12	0	0.2
S	12	0	0.0416667
B	13	0	0
J	13	0	0.125
K	13	0	0.173913
S	13	0	0
B	14	0	0.142857
J	14	0	0
K	14	0	0.166667
S	14	0	0.04
B	15	0	0.047619
J	15	0	0.142857
K	15	0	0
S	15	0	0.111111
B	1	1	0.0555556
J	1	1	0.176471
K	1	1	0.142857
S	1	1	0.107143
B	2	1	0.05
J	2	1	0.176471
K	2	1	0.230769
S	2	1	0.08
B	3	1	0
J	3	1	0.105263
K	3	1	0
S	3	1	0
B	4	1	0.04
J	4	1	0.0625
K	4	1	0.0588235
S	4	1	0.12
B	5	1	0.0588235
J	5	1	0.0714286
K	5	1	0.0555556
S	5	1	0.0769231
B	6	1	0.166667
J	6	1	0.0666667
K	6	1	0
S	6	1	0
B	7	1	0.117647
J	7	1	0.125
K	7	1	0.181818
S	7	1	0
B	8	1	0.0454545
J	8	1	0.142857
K	8	1	0.166667
S	8	1	0
B	9	1	0
J	9	1	0.125
K	9	1	0.111111
S	9	1	0.0588235
B	10	1	0.0344828
J	10	1	0.0625
K	10	1	0
S	10	1	0
B	11	1	0.0714286
J	11	1	0.125
K	11	1	0.130435
S	11	1	0.117647
B	12	1	0.0769231
J	12	1	0.1
K	12	1	0.15
S	12	1	0.0625
B	13	1	0
J	13	1	0.105263
K	13	1	0
S	13	1	0
B	14	1	0.08
J	14	1	0.0555556
K	14	1	0.15
S	14	1	0
B	15	1	0.111111
J	15	1	0.05
K	15	1	0.111111
S	15	1	0.0833333
B	1	0	0.117647
J	1	0	0.166667
K	1	0	0.15
S	1	0	0.125
B	2	0	0.0869565
J	2	0	0.117647
K	2	0	0.166667
S	2	0	0.2
B	3	0	0.0588235
J	3	0	0.1
K	3	0	0.173913
S	3	0	0.166667
B	4	0	0.0869565
J	4	0	0.166667
K	4	0	0.105263
S	4	0	0.0666667
B	5	0	0.105263
J	5	0	0.111111
K	5	0	0.111111
S	5	0	0.0869565
B	6	0	0.0769231
J	6	0	0.0555556
K	6	0	0.0909091
S	6	0	0.0909091
B	7	0	0.0625
J	7	0	0.222222
K	7	0	0.173913
S	7	0	0.0588235
B	8	0	0.0740741
J	8	0	0.2
K	8	0	0.117647
S	8	0	0.0909091
B	9	0	0
J	9	0	0.105263
K	9	0	0.1
S	9	0	0
B	10	0	0.0714286
J	10	0	0
K	10	0	0.157895
S	10	0	0.16
B	11	0	0.04
J	11	0	0.0625
K	11	0	0.0909091
S	11	0	0.0555556
B	12	0	0
J	12	0	0
K	12	0	0.166667
S	12	0	0
B	13	0	0
J	13	0	0.117647
K	13	0	0.130435
S	13	0	0.0909091
B	14	0	0.0588235
J	14	0	0.0588235
K	14	0	0.15
S	14	0	0.0666667
B	15	0	0.0588235
J	15	0	0.111111
K	15	0	0.1
S	15	0	0
B	1	1	0
J	1	1	0.0769231
K	1	1	0.133333
S	1	1	0.0666667
B	2	1	0.0416667
J	2	1	0.0588235
K	2	1	0.157895
S	2	1	0.1
B	3	1	0.037037
J	3	1	0.142857
K	3	1	0.1
S	3	1	0.0666667
B	4	1	0.037037
J	4	1	0
K	4	1	0
S	4	1	0
B	5	1	0.0666667
J	5	1	0.0625
K	5	1	0.05
S	5	1	0.0526316
B	6	1	0.0909091
J	6	1	0.0909091
K	6	1	0
S	6	1	0.1
B	7	1	0.0434783
J	7	1	0.125
K	7	1	0.0869565
S	7	1	0
B	8	1	0
J	8	1	0.0526316
K	8	1	0.125
S	8	1	0
B	9	1	0.03125
J	9	1	0.0833333
K	9	1	0.142857
S	9	1	0.0666667
B	10	1	0.0689655
J	10	1	0.0555556
K	10	1	0
S	10	1	0.0909091
B	11	1	0.107143
J	11	1	0.0769231
K	11	1	0.105263
S	11	1	0
B	12	1	0
J	12	1	0.105263
K	12	1	0.1
S	12	1	0
B	13	1	0.0384615
J	13	1	0.105263
K	13	1	0.0666667
S	13	1	0
B	14	1	0.1
J	14	1	0.0769231
K	14	1	0.0625
B	15	1	0
J	15	1	0.05
K	15	1	0.0714286
B	1	0	0
J	1	0	0.1
K	1	0	0.333333
S	1	0	0.173913
B	2	0	0
J	2	0	0.136364
K	2	0	0.1
S	2	0	0.1
B	3	0	0
J	3	0	0.176471
K	3	0	0.111111
S	3	0	0.0909091
B	4	0	0
J	4	0	0.173913
K	4	0	0.0588235
S	4	0	0.0588235
B	5	0	0
J	5	0	0.190476
K	5	0	0.0833333
S	5	0	0.0714286
B	6	0	0
J	6	0	0.133333
K	6	0	0
S	6	0	0.0967742
B	7	0	0
J	7	0	0.157895
K	7	0	0.0714286
S	7	0	0
B	8	0	0
J	8	0	0.1
K	8	0	0.105263
S	8	0	0
B	9	0	0
J	9	0	0.0909091
K	9	0	0.105263
S	9	0	0.0666667
B	10	0	0
J	10	0	0.105263
K	10	0	0
S	10	0	0
B	11	0	0
J	11	0	0.0526316
K	11	0	0.117647
S	11	0	0.0769231
B	12	0	0
J	12	0	0.0952381
K	12	0	0.0526316
S	12	0	0
B	13	0	0
J	13	0	0.117647
K	13	0	0.157895
S	13	0	0
B	14	0	0
J	14	0	0.142857
K	14	0	0
S	14	0	0
J	15	0	0
K	15	0	0.0625
B	1	1	0
J	1	1	0.0625
K	1	1	0.2
S	1	1	0.0526316
B	2	1	0
J	2	1	0.0909091
K	2	1	0.0869565
S	2	1	0.0714286
B	3	1	0.047619
J	3	1	0.1
K	3	1	0
S	3	1	0
B	4	1	0
J	4	1	0
K	4	1	0.190476
S	4	1	0
B	5	1	0
J	5	1	0.0666667
K	5	1	0.105263
S	5	1	0
B	6	1	0
J	6	1	0.0625
K	6	1	0.1
S	6	1	0
B	7	1	0
J	7	1	0.0909091
K	7	1	0.0625
S	7	1	0
B	8	1	0
J	8	1	0.111111
K	8	1	0.1
S	8	1	0
B	9	1	0
J	9	1	0.136364
K	9	1	0.0952381
S	9	1	0.08
B	10	1	0.0454545
J	10	1	0
K	10	1	0.0769231
S	10	1	0.0526316
B	11	1	0
J	11	1	0.0909091
K	11	1	0.0714286
S	11	1	0
B	12	1	0
J	12	1	0.111111
K	12	1	0
S	12	1	0.0666667
B	13	1	0
J	13	1	0.136364
K	13	1	0.0625
S	13	1	0
B	14	1	0
J	14	1	0.133333
K	14	1	0
S	14	1	0
B	15	1	0
J	15	1	0.181818
K	15	1	0.0454545
J	1	0	0.0909091
K	1	0	0.210526
J	2	0	0.105263
K	2	0	0.1
J	3	0	0.142857
K	3	0	0
J	4	0	0.166667
K	4	0	0.0769231
J	5	0	0.181818
K	5	0	0.166667
J	6	0	0.1875
K	6	0	0
J	7	0	0.0952381
K	7	0	0.153846
J	8	0	0.05
K	8	0	0.0714286
J	9	0	0.0909091
K	9	0	0.0588235
J	10	0	0.0769231
K	10	0	0
J	11	0	0.130435
K	11	0	0
J	12	0	0
K	12	0	0.0714286
J	13	0	0.105263
K	13	0	0.1
J	14	0	0.0625
K	14	0	0.111111
J	15	0	0
K	15	0	0.117647
J	1	1	0.111111
K	1	1	0.125
J	2	1	0.0625
K	2	1	0.125
J	3	1	0.0588235
K	3	1	0
J	4	1	0.1
K	4	1	0.136364
J	5	1	0.157895
K	5	1	0.0588235
J	6	1	0
K	6	1	0.0909091
J	7	1	0.047619
K	7	1	0
J	8	1	0.0666667
K	8	1	0.153846
J	9	1	0.0666667
K	9	1	0.142857
J	10	1	0
K	10	1	0.133333
J	11	1	0.0666667
K	11	1	0.117647
J	12	1	0.15
K	12	1	0
J	13	1	0.05
K	13	1	0.0666667
J	14	1	0.0769231
K	14	1	0
J	15	1	0.0833333
J	1	0	0.111111
K	1	0	0.1
J	2	0	0.0555556
K	2	0	0
J	3	0	0.0625
K	3	0	0.047619
J	4	0	0
K	4	0	0
J	5	0	0.190476
K	5	0	0.1
J	6	0	0.0555556
K	6	0	0.166667
J	7	0	0.0909091
K	7	0	0.1
J	8	0	0
K	8	0	0
J	9	0	0.111111
K	9	0	0.0625
J	10	0	0.0666667
K	10	0	0
J	11	0	0.0555556
K	11	0	0
J	12	0	0
K	12	0	0.0588235
J	13	0	0.133333
K	13	0	0.0666667
J	14	0	0.0769231
K	14	0	0
J	15	0	0.0625
K	15	0	0
J	1	1	0.117647
K	1	1	0.0555556
J	2	1	0
K	2	1	0
J	3	1	0.05
K	3	1	0
J	4	1	0.0526316
K	4	1	0
J	5	1	0
K	5	1	0
J	6	1	0
K	6	1	0
J	7	1	0
K	7	1	0
J	8	1	0.0555556
K	8	1	0
J	9	1	0.0588235
K	9	1	0
J	10	1	0.111111
K	10	1	0
J	11	1	0.05
K	11	1	0.0526316
J	12	1	0
K	12	1	0
J	13	1	0.1
K	13	1	0.125
J	14	1	0
K	14	1	0
J	15	1	0
K	15	1	0
J	1	0	0.1875
K	1	0	0.15
J	2	0	0.173913
K	2	0	0.15
J	3	0	0.15
K	3	0	0.136364
J	4	0	0.0666667
K	4	0	0.176471
J	5	0	0.157895
K	5	0	0.0714286
J	6	0	0.15
K	6	0	0
J	7	0	0
K	7	0	0.153846
J	8	0	0.133333
K	8	0	0.117647
J	9	0	0.176471
K	9	0	0.0625
J	10	0	0.111111
K	10	0	0.105263
J	11	0	0.117647
K	11	0	0.125
J	12	0	0.0714286
K	12	0	0
J	13	0	0.111111
K	13	0	0.0625
J	14	0	0.176471
K	14	0	0.05
J	15	0	0.0833333
K	15	0	0.0909091
J	1	1	0.111111
K	1	1	0.2
J	2	1	0.133333
K	2	1	0
J	3	1	0.190476
K	3	1	0.0952381
J	4	1	0.142857
K	4	1	0
J	5	1	0.176471
K	5	1	0.0555556
J	6	1	0.1
K	6	1	0.0769231
J	7	1	0.105263
K	7	1	0.0588235
J	8	1	0.0588235
K	8	1	0
J	9	1	0.0952381
K	9	1	0.0588235
J	10	1	0
K	10	1	0.0625
J	11	1	0.0666667
K	11	1	0.105263
J	12	1	0.05
K	12	1	0.0588235
J	13	1	0.047619
K	13	1	0.1
J	14	1	0.0909091
K	14	1	0
J	15	1	0.0909091
K	15	1	0.0555556
B	1	0	0.230769
J	1	0	0.111111
K	1	0	0.1875
S	1	0	0.0833333
B	2	0	0.105263
J	2	0	0.173913
K	2	0	0.153846
S	2	0	0
B	3	0	0
J	3	0	0.111111
K	3	0	0.0714286
S	3	0	0.047619
B	4	0	0.0952381
J	4	0	0.214286
K	4	0	0.142857
S	4	0	0.142857
B	5	0	0
J	5	0	0.181818
K	5	0	0.176471
S	5	0	0
B	6	0	0.181818
J	6	0	0.166667
K	6	0	0.142857
S	6	0	0.105263
B	7	0	0.133333
J	7	0	0.105263
K	7	0	0.125
S	7	0	0
B	8	0	0
J	8	0	0.1
K	8	0	0.15
S	8	0	0
B	9	0	0
J	9	0	0.0526316
K	9	0	0
S	9	0	0
B	10	0	0
J	10	0	0.0769231
K	10	0	0.181818
S	10	0	0.0952381
B	11	0	0.0454545
J	11	0	0.0625
K	11	0	0.1
S	11	0	0.0909091
B	12	0	0.05
J	12	0	0.117647
K	12	0	0.0526316
S	12	0	0
B	13	0	0
J	13	0	0.0714286
K	13	0	0
S	13	0	0
B	14	0	0
J	14	0	0.0625
K	14	0	0.125
B	15	0	0
J	15	0	0.153846
K	15	0	0.0526316
B	1	1	0
J	1	1	0.111111
K	1	1	0.227273
S	1	1	0
B	2	1	0.0555556
J	2	1	0.0666667
K	2	1	0.142857
S	2	1	0.0416667
B	3	1	0
J	3	1	0.1
K	3	1	0.117647
S	3	1	0
B	4	1	0.0909091
J	4	1	0.111111
K	4	1	0.0625
S	4	1	0
B	5	1	0.0526316
J	5	1	0
K	5	1	0.0666667
S	5	1	0.0588235
B	6	1	0.105263
J	6	1	0.105263
K	6	1	0
S	6	1	0
B	7	1	0.0952381
J	7	1	0
K	7	1	0.0625
S	7	1	0
B	8	1	0.117647
J	8	1	0
K	8	1	0
S	8	1	0.133333
B	9	1	0.142857
J	9	1	0.2
K	9	1	0.0909091
S	9	1	0
B	10	1	0.0909091
J	10	1	0.0833333
K	10	1	0
S	10	1	0
B	11	1	0.0952381
J	11	1	0.0526316
K	11	1	0
S	11	1	0
B	12	1	0.142857
J	12	1	0.0952381
K	12	1	0
S	12	1	0.0769231
B	13	1	0
J	13	1	0.1
K	13	1	0
S	13	1	0.0526316
B	14	1	0.0555556
J	14	1	0.166667
K	14	1	0
S	14	1	0
B	15	1	0
J	15	1	0.0625
K	15	1	0.0666667
S	15	1	0
B	1	0	0.166667
J	1	0	0.157895
K	1	0	0.0588235
S	1	0	0
B	2	0	0.0909091
J	2	0	0.111111
K	2	0	0.0555556
S	2	0	0.0434783
B	3	0	0.1875
J	3	0	0.125
K	3	0	0.111111
S	3	0	0.0526316
B	4	0	0.047619
J	4	0	0.0555556
K	4	0	0.0952381
S	4	0	0.157895
B	5	0	0.142857
J	5	0	0.0952381
K	5	0	0
S	5	0	0.136364
B	6	0	0.117647
J	6	0	0.117647
K	6	0	0.125
S	6	0	0.105263
B	7	0	0.0952381
J	7	0	0.117647
K	7	0	0.0555556
S	7	0	0.117647
B	8	0	0.176471
J	8	0	0.0769231
K	8	0	0.117647
S	8	0	0.0952381
B	9	0	0.0666667
J	9	0	0
K	9	0	0.142857
S	9	0	0.05
B	10	0	0.105263
J	10	0	0.166667
K	10	0	0.133333
S	10	0	0.0714286
B	11	0	0.125
J	11	0	0
K	11	0	0.111111
S	11	0	0.176471
B	12	0	0.0714286
J	12	0	0.0666667
K	12	0	0.25
S	12	0	0.166667
B	13	0	0.0454545
J	13	0	0.105263
K	13	0	0.1
S	13	0	0.125
B	14	0	0
J	14	0	0.05
K	14	0	0.227273
S	14	0	0
B	15	0	0.0666667
J	15	0	0.157895
K	15	0	0.136364
S	15	0	0.117647
B	1	1	0.166667
J	1	1	0.1
K	1	1	0.153846
S	1	1	0.0666667
B	2	1	0
J	2	1	0.133333
K	2	1	0
S	2	1	0.125
B	3	1	0.0769231
J	3	1	0
K	3	1	0.181818
S	3	1	0.136364
B	4	1	0.0454545
J	4	1	0.0952381
K	4	1	0.166667
S	4	1	0.1
B	5	1	0.190476
J	5	1	0.133333
K	5	1	0.133333
S	5	1	0.105263
B	6	1	0.0588235
J	6	1	0.0666667
K	6	1	0.0909091
S	6	1	0.0625
B	7	1	0.111111
J	7	1	0.117647
K	7	1	0
S	7	1	0.105263
B	8	1	0.0588235
J	8	1	0.0555556
K	8	1	0
S	8	1	0.1
B	9	1	0.111111
J	9	1	0.2
K	9	1	0.136364
S	9	1	0.0625
B	10	1	0
J	10	1	0.047619
K	10	1	0.142857
S	10	1	0.105263
B	11	1	0.105263
J	11	1	0
K	11	1	0.0769231
S	11	1	0.05
B	12	1	0.1
J	12	1	0
K	12	1	0
S	12	1	0
B	13	1	0.117647
J	13	1	0.2
K	13	1	0.142857
S	13	1	0.0666667
B	14	1	0.0909091
J	14	1	0
K	14	1	0.15
S	14	1	0.0588235
B	15	1	0
J	15	1	0.0588235
K	15	1	0.0769231
S	15	1	0.142857
B	1	0	0.15
J	1	0	0.176471
K	1	0	0.176471
S	1	0	0.111111
B	2	0	0.15
J	2	0	0.181818
K	2	0	0.166667
S	2	0	0.105263
B	3	0	0.1
J	3	0	0
K	3	0	0
S	3	0	0.05
B	4	0	0.0909091
J	4	0	0.117647
K	4	0	0
S	4	0	0.1875
B	5	0	0.222222
J	5	0	0.0555556
K	5	0	0
S	5	0	0.0625
B	6	0	0.111111
J	6	0	0.142857
K	6	0	0.2
S	6	0	0.111111
B	7	0	0.133333
J	7	0	0.047619
K	7	0	0.0666667
S	7	0	0.136364
B	8	0	0.157895
J	8	0	0.117647
K	8	0	0.1
S	8	0	0.0555556
B	9	0	0
J	9	0	0.111111
K	9	0	0.2
S	9	0	0.1875
B	10	0	0.0666667
J	10	0	0.142857
K	10	0	0.166667
S	10	0	0.105263
B	11	0	0.125
J	11	0	0
K	11	0	0
S	11	0	0.125
B	12	0	0.125
J	12	0	0.176471
K	12	0	0
S	12	0	0.117647
B	13	0	0.0666667
J	13	0	0
K	13	0	0.1
S	13	0	0
B	14	0	0.0769231
J	14	0	0
K	14	0	0
S	14	0	0.181818
B	15	0	0
J	15	0	0.0833333
K	15	0	0.0588235
S	15	0	0
B	1	1	0.0714286
J	1	1	0.117647
K	1	1	0.0714286
S	1	1	0
B	2	1	0
J	2	1	0.125
K	2	1	0.1
S	2	1	0
B	3	1	0.0526316
J	3	1	0.1
K	3	1	0
S	3	1	0.125
B	4	1	0.142857
J	4	1	0.0555556
K	4	1	0.1
S	4	1	0
B	5	1	0.1
J	5	1	0.05
K	5	1	0.0909091
S	5	1	0.0526316
B	6	1	0.0909091
J	6	1	0.142857
K	6	1	0.142857
S	6	1	0.0833333
B	7	1	0
J	7	1	0.105263
K	7	1	0
S	7	1	0.0909091
B	8	1	0.111111
J	8	1	0.142857
K	8	1	0
S	8	1	0.181818
B	9	1	0.0714286
J	9	1	0.0952381
K	9	1	0
S	9	1	0
B	10	1	0.0555556
J	10	1	0.1
K	10	1	0.166667
S	10	1	0
B	11	1	0.0588235
J	11	1	0.15
K	11	1	0.0588235
S	11	1	0
B	12	1	0.0769231
J	12	1	0.15
K	12	1	0
S	12	1	0.105263
B	13	1	0.111111
J	13	1	0
K	13	1	0
S	13	1	0.0526316
B	14	1	0.166667
J	14	1	0.0909091
K	14	1	0
S	14	1	0.0588235
B	15	1	0
J	15	1	0.0588235
K	15	1	0
S	15	1	0
J	1	0	0.111111
K	1	0	0.136364
J	2	0	0.217391
K	2	0	0.15
J	3	0	0
K	3	0	0.105263
J	4	0	0.0555556
K	4	0	0.111111
J	5	0	0.111111
K	5	0	0.2
J	6	0	0.15
K	6	0	0.0666667
J	7	0	0
K	7	0	0.0555556
J	8	0	0.105263
K	8	0	0.0588235
J	9	0	0
K	9	0	0.136364
J	10	0	0.0769231
K	10	0	0
J	11	0	0.0526316
K	11	0	0.105263
J	12	0	0
K	12	0	0.15
J	13	0	0.0714286
K	13	0	0
J	14	0	0
K	14	0	0.111111
J	15	0	0
K	15	0	0.0909091
J	1	1	0.181818
K	1	1	0.2
J	2	1	0
K	2	1	0.105263
J	3	1	0.0666667
K	3	1	0.0714286
J	4	1	0.133333
K	4	1	0.1875
J	5	1	0
K	5	1	0.166667
J	6	1	0.0625
K	6	1	0.111111
J	7	1	0.133333
K	7	1	0
J	8	1	0.0526316
K	8	1	0
J	9	1	0.133333
K	9	1	0.117647
J	10	1	0.1
K	10	1	0.111111
J	11	1	0.142857
K	11	1	0
J	12	1	0.142857
K	12	1	0.0666667
J	13	1	0
K	13	1	0.105263
J	14	1	0.0588235
K	14	1	0.0666667
J	15	1	0
K	15	1	0.105263
J	1	0	0.111111
K	1	0	0.230769
J	2	0	0.133333
K	2	0	0.0952381
J	3	0	0.05
K	3	0	0.166667
J	4	0	0.142857
K	4	0	0.176471
J	5	0	0.105263
K	5	0	0.0625
J	6	0	0.0714286
K	6	0	0.157895
J	7	0	0.0909091
K	7	0	0.1875
J	8	0	0.25
K	8	0	0.133333
J	9	0	0.05
K	9	0	0.0588235
J	10	0	0.0909091
K	10	0	0
J	11	0	0.125
K	11	0	0.0625
J	12	0	0.0769231
K	12	0	0.0526316
J	13	0	0.0952381
K	13	0	0.125
J	14	0	0.1875
K	14	0	0
J	15	0	0.0666667
K	15	0	0.0666667
J	1	1	0.2
K	1	1	0.0833333
J	2	1	0.105263
K	2	1	0.0952381
J	3	1	0.0909091
K	3	1	0.0952381
J	4	1	0.111111
K	4	1	0
J	5	1	0.0666667
K	5	1	0.0555556
J	6	1	0.142857
K	6	1	0
J	7	1	0.166667
K	7	1	0.166667
J	8	1	0.047619
K	8	1	0.0952381
J	9	1	0.142857
K	9	1	0
J	10	1	0.0588235
K	10	1	0
J	11	1	0.111111
K	11	1	0
J	12	1	0.111111
K	12	1	0.0666667
J	13	1	0.0666667
K	13	1	0.0625
J	14	1	0.0625
K	14	1	0.111111
J	15	1	0.15
K	15	1	0.0555556
J	1	0	0.133333
K	1	0	0.214286
J	2	0	0.047619
K	2	0	0.3
J	3	0	0.153846
K	3	0	0.190476
J	4	0	0.0588235
K	4	0	0.1
J	5	0	0.0714286
K	5	0	0.142857
J	6	0	0.0526316
K	6	0	0.176471
J	7	0	0.05
K	7	0	0.1
J	8	0	0.0625
K	8	0	0.0952381
J	9	0	0.25
K	9	0	0.2
J	10	0	0.125
K	10	0	0.1875
J	11	0	0.0526316
K	11	0	0.166667
J	12	0	0.105263
K	12	0	0.166667
J	13	0	0.0588235
K	13	0	0.1
J	14	0	0.125
K	14	0	0.111111
J	15	0	0
K	15	0	0.105263
J	1	1	0.0769231
K	1	1	0.105263
J	2	1	0.105263
K	2	1	0.105263
J	3	1	0.0555556
K	3	1	0
J	4	1	0.1
K	4	1	0.210526
J	5	1	0.1
K	5	1	0
J	6	1	0.0666667
K	6	1	0.125
J	7	1	0.0625
K	7	1	0.0588235
J	8	1	0.117647
K	8	1	0.133333
J	9	1	0.0833333
K	9	1	0
J	10	1	0.1
K	10	1	0.111111
J	11	1	0
K	11	1	0.0526316
J	12	1	0.142857
K	12	1	0.0625
J	13	1	0
K	13	1	0.0526316
J	14	1	0.0625
K	14	1	0.235294
J	15	1	0.111111
K	15	1	0
B	1	0	0.2
J	1	0	0.0666667
K	1	0	0.181818
S	1	0	0.133333
B	2	0	0.05
J	2	0	0.0952381
K	2	0	0
S	2	0	0.105263
B	3	0	0.0909091
J	3	0	0.125
K	3	0	0.142857
S	3	0	0.0588235
B	4	0	0.111111
J	4	0	0.0625
K	4	0	0.117647
S	4	0	0.05
B	5	0	0
J	5	0	0.105263
K	5	0	0.117647
S	5	0	0.05
B	6	0	0
J	6	0	0.0555556
K	6	0	0.133333
S	6	0	0
B	7	0	0.0909091
J	7	0	0.0526316
K	7	0	0.111111
S	7	0	0.0869565
B	8	0	0
J	8	0	0.166667
K	8	0	0.142857
S	8	0	0.0454545
B	9	0	0.0666667
J	9	0	0
K	9	0	0.2
S	9	0	0.15
B	10	0	0.0588235
J	10	0	0.222222
K	10	0	0
S	10	0	0.0769231
B	11	0	0
J	11	0	0.142857
K	11	0	0
S	11	0	0
B	12	0	0.105263
J	12	0	0.0588235
K	12	0	0
S	12	0	0
B	13	0	0.142857
J	13	0	0.1
K	13	0	0.117647
S	13	0	0.0454545
B	14	0	0.05
J	14	0	0
K	14	0	0.111111
S	14	0	0.047619
B	15	0	0
J	15	0	0.0625
K	15	0	0.0909091
S	15	0	0.047619
B	1	1	0.117647
J	1	1	0.105263
K	1	1	0.125
S	1	1	0.111111
B	2	1	0.047619
J	2	1	0.0454545
K	2	1	0.0625
S	2	1	0.0526316
B	3	1	0
J	3	1	0.1
K	3	1	0.153846
S	3	1	0.0555556
B	4	1	0.0588235
J	4	1	0.181818
K	4	1	0.0666667
S	4	1	0
B	5	1	0
J	5	1	0
K	5	1	0.0555556
S	5	1	0.0526316
B	6	1	0.0714286
J	6	1	0.0588235
K	6	1	0.0769231
S	6	1	0
B	7	1	0.0588235
J	7	1	0.0588235
K	7	1	0.0666667
S	7	1	0
B	8	1	0
J	8	1	0
K	8	1	0.05
S	8	1	0
B	9	1	0.0909091
J	9	1	0.0769231
K	9	1	0.105263
S	9	1	0
B	10	1	0.0588235
J	10	1	0.0666667
K	10	1	0.0833333
S	10	1	0
B	11	1	0
J	11	1	0.0434783
K	11	1	0
S	11	1	0
B	12	1	0.0526316
J	12	1	0.0555556
K	12	1	0.0833333
S	12	1	0.0714286
B	13	1	0.0952381
J	13	1	0.0769231
K	13	1	0
S	13	1	0.0666667
B	14	1	0.0625
J	14	1	0.111111
K	14	1	0
S	14	1	0
B	15	1	0
J	15	1	0.133333
K	15	1	0
B	1	0	0.1875
J	1	0	0.2
K	1	0	0.117647
S	1	0	0.0625
B	2	0	0.1
J	2	0	0.2
K	2	0	0.210526
S	2	0	0.125
B	3	0	0.105263
J	3	0	0.0909091
K	3	0	0.0952381
S	3	0	0.0769231
B	4	0	0
J	4	0	0.133333
K	4	0	0.142857
S	4	0	0
B	5	0	0
J	5	0	0.125
K	5	0	0.0769231
S	5	0	0.0769231
B	6	0	0.142857
J	6	0	0.133333
K	6	0	0.111111
S	6	0	0
B	7	0	0
J	7	0	0.133333
K	7	0	0.117647
S	7	0	0
B	8	0	0.0625
J	8	0	0.05
K	8	0	0.0714286
S	8	0	0.0555556
B	9	0	0
J	9	0	0.190476
K	9	0	0.0909091
S	9	0	0
B	10	0	0
J	10	0	0.0666667
K	10	0	0.0526316
S	10	0	0
B	11	0	0
J	11	0	0.130435
K	11	0	0.0555556
S	11	0	0.047619
B	12	0	0
J	12	0	0.105263
K	12	0	0.1
S	12	0	0
B	13	0	0
J	13	0	0.153846
K	13	0	0.0666667
S	13	0	0
B	14	0	0
J	14	0	0.111111
K	14	0	0.166667
B	15	0	0
J	15	0	0
K	15	0	0.136364
B	1	1	0
J	1	1	0.111111
K	1	1	0
S	1	1	0.105263
B	2	1	0
J	2	1	0
K	2	1	0.25
S	2	1	0
B	3	1	0
J	3	1	0.142857
K	3	1	0.0666667
S	3	1	0.0666667
B	4	1	0.0555556
J	4	1	0.15
K	4	1	0.117647
S	4	1	0
B	5	1	0
J	5	1	0
K	5	1	0.0625
S	5	1	0
B	6	1	0.0454545
J	6	1	0.0833333
K	6	1	0.0666667
S	6	1	0
B	7	1	0
J	7	1	0.047619
K	7	1	0.1
S	7	1	0
B	8	1	0
J	8	1	0.157895
K	8	1	0.0833333
S	8	1	0
B	9	1	0
J	9	1	0.0714286
K	9	1	0.1875
S	9	1	0
B	10	1	0
J	10	1	0.0588235
K	10	1	0.111111
S	10	1	0
B	11	1	0
J	11	1	0.0526316
K	11	1	0.166667
S	11	1	0
B	12	1	0
J	12	1	0.0952381
K	12	1	0
S	12	1	0
B	13	1	0
J	13	1	0.1
K	13	1	0.1
S	13	1	0
B	14	1	0
J	14	1	0.166667
K	14	1	0.111111
B	15	1	0
J	15	1	0
K	15	1	0
B	1	0	0.176471
J	1	0	0.176471
K	1	0	0.2
S	1	0	0.157895
B	2	0	0.105263
J	2	0	0.0769231
K	2	0	0.176471
S	2	0	0.125
B	3	0	0.111111
J	3	0	0.153846
K	3	0	0.2
S	3	0	0.0909091
B	4	0	0.166667
J	4	0	0
K	4	0	0.153846
S	4	0	0.1
B	5	0	0.111111
J	5	0	0.05
K	5	0	0.2
S	5	0	0
B	6	0	0.125
J	6	0	0.1
K	6	0	0.263158
S	6	0	0.0434783
B	7	0	0.142857
J	7	0	0.105263
K	7	0	0.210526
S	7	0	0
B	8	0	0.0526316
J	8	0	0.0625
K	8	0	0.0909091
S	8	0	0
B	9	0	0.125
J	9	0	0
K	9	0	0.1875
S	9	0	0
B	10	0	0.0909091
J	10	0	0.1
K	10	0	0.1875
S	10	0	0
B	11	0	0.176471
J	11	0	0.2
K	11	0	0.133333
S	11	0	0
B	12	0	0.1
J	12	0	0.142857
K	12	0	0.105263
S	12	0	0.0909091
B	13	0	0
J	13	0	0
K	13	0	0.1
S	13	0	0
B	14	0	0.0909091
J	14	0	0.0625
K	14	0	0
S	14	0	0
B	15	0	0.111111
J	15	0	0.125
K	15	0	0.105263
S	15	0	0
B	1	1	0.125
J	1	1	0.157895
K	1	1	0.0555556
S	1	1	0.0666667
B	2	1	0.157895
J	2	1	0.181818
K	2	1	0.176471
S	2	1	0
B	3	1	0.0625
J	3	1	0.111111
K	3	1	0.0526316
S	3	1	0.0454545
B	4	1	0.105263
J	4	1	0.0714286
K	4	1	0.0833333
S	4	1	0
B	5	1	0.05
J	5	1	0
K	5	1	0.0526316
S	5	1	0
B	6	1	0
J	6	1	0.0666667
K	6	1	0
S	6	1	0
B	7	1	0.0526316
J	7	1	0.0555556
K	7	1	0
S	7	1	0
B	8	1	0.1
J	8	1	0.15
K	8	1	0.166667
S	8	1	0
B	9	1	0.166667
J	9	1	0.1
K	9	1	0
S	9	1	0
B	10	1	0.0952381
J	10	1	0.166667
K	10	1	0
S	10	1	0
B	11	1	0
J	11	1	0.157895
K	11	1	0
S	11	1	0
B	12	1	0
J	12	1	0.0952381
K	12	1	0.142857
S	12	1	0
B	13	1	0.0526316
J	13	1	0.0952381
K	13	1	0
B	14	1	0.0588235
J	14	1	0.105263
K	14	1	0
B	15	1	0.0555556
J	15	1	0
K	15	1	0
J	1	0	0.2
K	1	0	0.125
J	2	0	0.0526316
K	2	0	0.214286
J	3	0	0.105263
K	3	0	0.0714286
J	4	0	0.105263
K	4	0	0.0588235
J	5	0	0
K	5	0	0.0909091
J	6	0	0.26087
K	6	0	0.047619
J	7	0	0.15
K	7	0	0
J	8	0	0.0769231
K	8	0	0
J	9	0	0.111111
K	9	0	0
J	10	0	0
K	10	0	0.0526316
J	11	0	0.142857
K	11	0	0.0666667
J	12	0	0.0833333
K	12	0	0
J	13	0	0.05
K	13	0	0
J	14	0	0.0625
K	14	0	0
J	15	0	0.125
K	15	0	0
J	1	1	0.0454545
K	1	1	0.047619
J	2	1	0.117647
K	2	1	0.0714286
J	3	1	0.105263
K	3	1	0.0555556
J	4	1	0
[truncated: 17,996 more rows]

## Sheet: Figure 7C
AdjustedState	FrequencyBeforeSwap	CI95BeforeSwap	FrequencyAfterSwap	CI95AfterSwap	PValue
1	0.126032	0.00539538	0.0787634	0.00551821	0
2	0.293547	0.00740311	0.198929	0.00817778	0
3	0.192556	0.00641016	0.215097	0.00841736	2.51602e-05
4	0.21574	0.00668697	0.344221	0.00973303	0
5	0.172124	0.00613673	0.162989	0.0075665	0.0674393
